# Supplementary material for: Cell-free chromatin immunoprecipitation to detect molecular pathways in heart transplantation
Source: Life Sci Alliance. 2023 Sep 20;6(12):e202302003. doi: 10.26508/lsa.202302003 (PMC10511822; doi:10.26508/lsa.202302003)
Supplement: Supplementary file 1 [file LSA-2023-02003_TableS1.xlsx]

## Sheet: Demographics
	Age	Sex	RACE	Post-Transplantation (Days)
HC1	46	FEMALE	BLACK OR AFRICAN AMERICAN	N/A
HC2	62	MALE	WHITE	N/A
HC3	64	FEMALE	WHITE	N/A
HC4	68	MALE	Asian	N/A
HC5	62	FEMALE	WHITE	N/A
HC6	48	FEMALE	Hispanic	N/A
Tx1	57	MALE	BLACK OR AFRICAN AMERICAN	166
Tx2	42	MALE	WHITE	170
Tx3	56	MALE	OTHER	196
Tx4	63	FEMALE	WHITE	190
Tx5	70	MALE	WHITE	223
Tx6	68	MALE	WHITE	171
Tx7	67	MALE	WHITE	205
Tx8	60	FEMALE	WHITE	155
Tx9	49	MALE	WHITE	164
