# Supplementary material for: Cell-free chromatin immunoprecipitation to detect molecular pathways in heart transplantation
Source: Life Sci Alliance. 2023 Sep 20;6(12):e202302003. doi: 10.26508/lsa.202302003 (PMC10511822; doi:10.26508/lsa.202302003)
Supplement: Supplementary file 2 [file LSA-2023-02003_TableS2.xlsx]

## Sheet: Peak associations
	No input								Input-normalized
sampleID	nPeaks	nPeaksPromoter	nPeaksGenebody	nPeaksEnhancer	%PeaksPromoter	%PeaksGenebody	%PeaksEnhancers		nPeaks	nPeaksPromoter	nPeaksGenebody	nPeaksEnhancer	%PeaksPromoter	%PeaksGenebody	%PeaksEnhancers
IgG_HC1	8	0	2	0	0	25	0		521	18	128	0	3.45489	24.5681	0
IgG_HC2	4	1	1	0	25	25	0		488	16	103	0	3.27869	21.1066	0
IgG_HC3	18	0	5	0	0	27.7778	0		512	22	127	0	4.29688	24.8047	0
IgG_HC4	2	0	0	0	0	0	0		477	16	115	0	3.3543	24.109	0
IgG_HC5	4	1	0	0	25	0	0		323	17	76	1	5.26316	23.5294	0.309598
IgG_HC6	6	1	0	0	16.6667	0	0		345	15	74	1	4.34783	21.4493	0.289855
H3K4me1_HC1	49548	8675	18326	108	17.5083	36.9864	0.21797		106598	15222	45997	579	14.2798	43.15	0.543162
H3K4me1_HC2	40760	8538	16254	86	20.947	39.8773	0.210991		83286	14646	37377	497	17.5852	44.8779	0.596739
H3K4me1_HC3	141128	18714	52091	410	13.2603	36.9105	0.290516		166285	20701	67990	874	12.4491	40.8876	0.525604
H3K4me1_HC4	82802	13216	30199	193	15.961	36.4713	0.233086		133152	19110	56523	679	14.352	42.45	0.509944
H3K4me1_HC5	57668	11236	22531	187	19.4839	39.0702	0.32427		86637	15652	37966	594	18.0662	43.8219	0.685619
H3K4me1_HC6	74653	13302	28535	224	17.8184	38.2235	0.300055		107011	17702	46411	638	16.5422	43.3703	0.5962
H3K4me2_HC1	123798	18907	39266	159	15.2725	31.7178	0.128435		202902	22641	60911	420	11.1586	30.0199	0.285359
H3K4me2_HC2	139070	19626	43608	162	14.1123	31.3569	0.116488		176415	23343	56697	401	13.2319	32.1384	0.281722
H3K4me2_HC3	125738	20100	41790	164	15.9856	33.2358	0.13043		185810	23790	59975	408	12.8034	32.2776	0.470373
H3K4me2_HC4	148227	23282	50802	181	15.707	34.2731	0.12211		293360	28641	91726	638	9.76309	31.2674	0.231456
H3K4me2_HC5	126385	19517	40926	181	15.4425	32.382	0.143213		187927	23998	58945	449	12.7699	31.3659	0.31608
H3K4me2_HC6	201305	25585	63877	307	12.7096	31.7315	0.152505		423771	34199	121751	821	8.07016	28.7304	0.150553
H3K4me3_HC1	29250	12859	17402	10	43.9624	59.494	0.034188		29799	12107	18541	31	40.6289	62.2202	1.40944
H3K4me3_HC2	24969	12921	15980	5	51.7482	63.9994	0.0200248		26942	12338	17648	24	45.7947	65.5037	1.48838
H3K4me3_HC3	34048	12996	19357	14	38.1696	56.8521	0.0411184		33959	12077	20181	67	35.5635	59.4275	1.20145
H3K4me3_HC4	32591	13594	18943	12	41.7109	58.1234	0.03682		32822	12733	20095	31	38.7941	61.2242	1.94382
H3K4me3_HC5	27862	12723	16954	6	45.6643	60.8499	0.0215347		28438	12099	17907	46	42.5452	62.9686	1.57887
H3K4me3_HC6	28350	13166	17270	13	46.4409	60.9171	0.0458554		28338	12315	18120	35	43.4575	63.9424	2.89717
