# Supplementary material for: Cell-free chromatin immunoprecipitation to detect molecular pathways in heart transplantation
Source: Life Sci Alliance. 2023 Sep 20;6(12):e202302003. doi: 10.26508/lsa.202302003 (PMC10511822; doi:10.26508/lsa.202302003)
Supplement: Supplementary file 3 [file LSA-2023-02003_TableS3.xlsx]

## Sheet: Sheet1
gene_name	gene_id	chrom	start	end	strand	cfChIPpaper	Housekeeping	Monocytes	Neutrophils	NotExpressed
A1BG	ENSG00000121410.7	chr19	58856545	58864865	-	TRUE	TRUE	FALSE	FALSE	FALSE
A1CF	ENSG00000148584.10	chr10	52559170	52645435	-	TRUE	FALSE	FALSE	FALSE	FALSE
A2M	ENSG00000175899.10	chr12	9220261	9268825	-	TRUE	FALSE	FALSE	FALSE	FALSE
A2ML1	ENSG00000166535.15	chr12	8975069	9039597	+	TRUE	FALSE	FALSE	FALSE	FALSE
A3GALT2	ENSG00000184389.8	chr1	33772368	33786699	-	TRUE	FALSE	FALSE	FALSE	TRUE
A4GALT	ENSG00000128274.11	chr22	43088128	43117304	-	TRUE	FALSE	FALSE	FALSE	FALSE
A4GNT	ENSG00000118017.3	chr3	137842561	137851229	-	TRUE	FALSE	FALSE	FALSE	FALSE
AAAS	ENSG00000094914.8	chr12	53701241	53718648	-	TRUE	TRUE	FALSE	FALSE	FALSE
AACS	ENSG00000081760.12	chr12	125549926	125627873	+	TRUE	FALSE	FALSE	FALSE	FALSE
AADAC	ENSG00000114771.9	chr3	151531826	151546276	+	TRUE	FALSE	FALSE	FALSE	FALSE
AADACL2	ENSG00000197953.5	chr3	151451705	151479127	+	TRUE	FALSE	FALSE	FALSE	FALSE
AADACL3	ENSG00000188984.7	chr1	12776119	12788726	+	TRUE	FALSE	FALSE	FALSE	FALSE
AADACL4	ENSG00000204518.2	chr1	12704567	12727097	+	TRUE	FALSE	FALSE	FALSE	TRUE
AADAT	ENSG00000109576.9	chr4	170981374	171012850	-	TRUE	FALSE	FALSE	FALSE	FALSE
AAED1	ENSG00000158122.7	chr9	99401860	99417585	-	TRUE	FALSE	FALSE	FALSE	FALSE
AAGAB	ENSG00000103591.8	chr15	67493372	67547533	-	TRUE	TRUE	FALSE	FALSE	FALSE
AAK1	ENSG00000115977.14	chr2	69688533	69901481	-	TRUE	TRUE	FALSE	FALSE	FALSE
AAMDC	ENSG00000087884.10	chr11	77532156	77629478	+	TRUE	TRUE	FALSE	FALSE	FALSE
AAMP	ENSG00000127837.5	chr2	219128851	219134980	-	TRUE	TRUE	FALSE	FALSE	FALSE
AANAT	ENSG00000129673.5	chr17	74449434	74466199	+	TRUE	FALSE	FALSE	FALSE	FALSE
AAR2	ENSG00000131043.7	chr20	34824382	34858840	+	TRUE	TRUE	FALSE	FALSE	FALSE
AARD	ENSG00000205002.3	chr8	117950439	117956726	+	TRUE	FALSE	FALSE	FALSE	FALSE
AARS	ENSG00000090861.11	chr16	70286199	70323446	-	TRUE	TRUE	FALSE	FALSE	FALSE
AARS2	ENSG00000124608.4	chr6	44267392	44281063	-	TRUE	TRUE	FALSE	FALSE	FALSE
AARSD1	ENSG00000266967.2	chr17	41102544	41116515	-	TRUE	TRUE	FALSE	FALSE	FALSE
AASDH	ENSG00000157426.9	chr4	57204457	57253666	-	TRUE	TRUE	FALSE	FALSE	FALSE
AASDHPPT	ENSG00000149313.6	chr11	105946229	105969437	+	TRUE	TRUE	FALSE	FALSE	FALSE
AASS	ENSG00000008311.10	chr7	121715702	121784334	-	TRUE	TRUE	FALSE	FALSE	FALSE
AATF	ENSG00000108270.6	chr17	35306176	35414171	+	TRUE	TRUE	FALSE	FALSE	FALSE
AATK	ENSG00000181409.7	chr17	79091096	79139877	-	TRUE	FALSE	FALSE	FALSE	FALSE
ABAT	ENSG00000183044.7	chr16	8768423	8878432	+	TRUE	FALSE	FALSE	FALSE	FALSE
ABCA1	ENSG00000165029.11	chr9	107543284	107690518	-	TRUE	TRUE	FALSE	FALSE	FALSE
ABCA10	ENSG00000154263.13	chr17	67143356	67240987	-	TRUE	FALSE	FALSE	FALSE	FALSE
ABCA12	ENSG00000144452.10	chr2	215796267	216003151	-	TRUE	FALSE	FALSE	FALSE	FALSE
ABCA13	ENSG00000179869.10	chr7	48211056	48687092	+	TRUE	FALSE	FALSE	FALSE	FALSE
ABCA2	ENSG00000107331.12	chr9	139901687	139923367	-	TRUE	TRUE	FALSE	FALSE	FALSE
ABCA3	ENSG00000167972.9	chr16	2325883	2390747	-	TRUE	FALSE	FALSE	FALSE	FALSE
ABCA4	ENSG00000198691.7	chr1	94458394	94586688	-	TRUE	FALSE	FALSE	FALSE	FALSE
ABCA5	ENSG00000154265.11	chr17	67240453	67323385	-	TRUE	TRUE	FALSE	FALSE	FALSE
ABCA6	ENSG00000154262.8	chr17	67074844	67138029	-	TRUE	FALSE	FALSE	FALSE	FALSE
ABCA7	ENSG00000064687.8	chr19	1040103	1065571	+	TRUE	FALSE	TRUE	TRUE	FALSE
ABCA8	ENSG00000141338.9	chr17	66863434	66951533	-	TRUE	FALSE	FALSE	FALSE	FALSE
ABCA9	ENSG00000154258.12	chr17	66970630	67057205	-	TRUE	FALSE	FALSE	FALSE	FALSE
ABCB1	ENSG00000085563.10	chr7	87133176	87342611	-	TRUE	FALSE	FALSE	FALSE	FALSE
ABCB10	ENSG00000135776.4	chr1	229652330	229694442	-	TRUE	TRUE	FALSE	FALSE	FALSE
ABCB11	ENSG00000073734.8	chr2	169779449	169887832	-	TRUE	FALSE	FALSE	FALSE	FALSE
ABCB4	ENSG00000005471.11	chr7	87031014	87109751	-	TRUE	FALSE	FALSE	FALSE	FALSE
ABCB5	ENSG00000004846.12	chr7	20654831	20816658	+	TRUE	FALSE	FALSE	FALSE	FALSE
ABCB6	ENSG00000115657.8	chr2	220074491	220083712	-	TRUE	FALSE	TRUE	TRUE	FALSE
ABCB8	ENSG00000197150.8	chr7	150725511	150744869	+	TRUE	TRUE	FALSE	FALSE	FALSE
ABCB9	ENSG00000150967.13	chr12	123405499	123466196	-	TRUE	TRUE	FALSE	FALSE	FALSE
ABCC1	ENSG00000103222.14	chr16	16043435	16236931	+	TRUE	TRUE	FALSE	FALSE	FALSE
ABCC10	ENSG00000124574.10	chr6	43395105	43418168	+	TRUE	TRUE	FALSE	FALSE	FALSE
ABCC11	ENSG00000121270.11	chr16	48200822	48281479	-	TRUE	FALSE	FALSE	FALSE	FALSE
ABCC12	ENSG00000140798.11	chr16	48116885	48189929	-	TRUE	FALSE	FALSE	FALSE	FALSE
ABCC2	ENSG00000023839.6	chr10	101542490	101611949	+	TRUE	FALSE	FALSE	FALSE	FALSE
ABCC3	ENSG00000108846.11	chr17	48712139	48769613	+	TRUE	FALSE	TRUE	FALSE	FALSE
ABCC4	ENSG00000125257.9	chr13	95672084	95953687	-	TRUE	TRUE	FALSE	FALSE	FALSE
ABCC5	ENSG00000114770.12	chr3	183637723	183735803	-	TRUE	TRUE	FALSE	FALSE	FALSE
ABCC6	ENSG00000091262.10	chr16	16242786	16317379	-	TRUE	FALSE	FALSE	FALSE	FALSE
ABCC8	ENSG00000006071.7	chr11	17414433	17498449	-	TRUE	FALSE	FALSE	FALSE	FALSE
ABCC9	ENSG00000069431.6	chr12	21950336	22094336	-	TRUE	FALSE	FALSE	FALSE	FALSE
ABCD2	ENSG00000173208.3	chr12	39943836	40013553	-	TRUE	TRUE	FALSE	FALSE	FALSE
ABCD3	ENSG00000117528.7	chr1	94883934	94984222	+	TRUE	TRUE	FALSE	FALSE	FALSE
ABCD4	ENSG00000119688.16	chr14	74752127	74769759	-	TRUE	TRUE	FALSE	FALSE	FALSE
ABCE1	ENSG00000164163.6	chr4	146019085	146050331	+	TRUE	TRUE	FALSE	FALSE	FALSE
ABCF1	ENSG00000204574.8	chr6	30539154	30564956	+	TRUE	TRUE	FALSE	FALSE	FALSE
ABCF2	ENSG00000033050.3	chr7	150904924	150924316	-	TRUE	TRUE	FALSE	FALSE	FALSE
ABCF3	ENSG00000161204.7	chr3	183903812	183911800	+	TRUE	TRUE	FALSE	FALSE	FALSE
ABCG1	ENSG00000160179.14	chr21	43619800	43717354	+	TRUE	TRUE	FALSE	FALSE	FALSE
ABCG2	ENSG00000118777.6	chr4	89011417	89152474	-	TRUE	FALSE	FALSE	FALSE	FALSE
ABCG4	ENSG00000172350.5	chr11	119019723	119033360	+	TRUE	FALSE	FALSE	FALSE	FALSE
ABCG5	ENSG00000138075.7	chr2	44039612	44066004	-	TRUE	FALSE	FALSE	FALSE	FALSE
ABCG8	ENSG00000143921.6	chr2	44066104	44105605	+	TRUE	FALSE	FALSE	FALSE	FALSE
ABHD1	ENSG00000143994.9	chr2	27346683	27353680	+	TRUE	FALSE	TRUE	TRUE	FALSE
ABHD10	ENSG00000144827.4	chr3	111697858	111712210	+	TRUE	TRUE	FALSE	FALSE	FALSE
ABHD11	ENSG00000106077.14	chr7	73150425	73153197	-	TRUE	TRUE	FALSE	FALSE	FALSE
ABHD12	ENSG00000100997.14	chr20	25275380	25371619	-	TRUE	TRUE	FALSE	FALSE	FALSE
ABHD12B	ENSG00000131969.10	chr14	51338879	51371688	+	TRUE	FALSE	FALSE	FALSE	FALSE
ABHD13	ENSG00000139826.5	chr13	108870728	108886603	+	TRUE	TRUE	FALSE	FALSE	FALSE
ABHD14A	ENSG00000248487.4	chr3	52005443	52015212	+	TRUE	TRUE	FALSE	FALSE	FALSE
ABHD14A-ACY1	ENSG00000114786.11	chr3	52009067	52023199	+	TRUE	TRUE	FALSE	FALSE	FALSE
ABHD14B	ENSG00000114779.15	chr3	52002527	52017425	-	TRUE	TRUE	FALSE	FALSE	FALSE
ABHD15	ENSG00000168792.4	chr17	27887566	27894155	-	TRUE	TRUE	FALSE	FALSE	FALSE
ABHD16A	ENSG00000204427.7	chr6	31654727	31671221	-	TRUE	TRUE	FALSE	FALSE	FALSE
ABHD16B	ENSG00000183260.5	chr20	62492567	62494341	+	TRUE	FALSE	FALSE	FALSE	FALSE
ABHD17A	ENSG00000129968.11	chr19	1876810	1885546	-	TRUE	TRUE	FALSE	FALSE	FALSE
ABHD17B	ENSG00000107362.9	chr9	74477369	74525847	-	TRUE	TRUE	FALSE	FALSE	FALSE
ABHD17C	ENSG00000136379.7	chr15	80972026	81047962	+	TRUE	TRUE	FALSE	FALSE	FALSE
ABHD2	ENSG00000140526.12	chr15	89630691	89745591	+	TRUE	TRUE	FALSE	FALSE	FALSE
ABHD3	ENSG00000158201.5	chr18	19230859	19284766	-	TRUE	TRUE	FALSE	FALSE	FALSE
ABHD4	ENSG00000100439.6	chr14	23067147	23081265	+	TRUE	TRUE	FALSE	FALSE	FALSE
ABHD5	ENSG00000011198.3	chr3	43731606	43775863	+	TRUE	TRUE	FALSE	FALSE	FALSE
ABHD6	ENSG00000163686.9	chr3	58223234	58281420	+	TRUE	TRUE	FALSE	FALSE	FALSE
ABHD8	ENSG00000127220.5	chr19	17402941	17421045	-	TRUE	FALSE	TRUE	FALSE	FALSE
ABI1	ENSG00000136754.12	chr10	27035523	27150016	-	TRUE	TRUE	FALSE	FALSE	FALSE
ABI2	ENSG00000138443.11	chr2	204192943	204312446	+	TRUE	TRUE	FALSE	FALSE	FALSE
ABI3	ENSG00000108798.4	chr17	47287590	47300587	+	TRUE	FALSE	TRUE	FALSE	FALSE
ABI3BP	ENSG00000154175.12	chr3	100468001	100712359	-	TRUE	FALSE	FALSE	FALSE	FALSE
ABL1	ENSG00000097007.13	chr9	133589334	133763062	+	TRUE	TRUE	FALSE	FALSE	FALSE
ABL2	ENSG00000143322.15	chr1	179068463	179198819	-	TRUE	TRUE	FALSE	FALSE	FALSE
ABLIM1	ENSG00000099204.14	chr10	116190873	116444762	-	TRUE	TRUE	FALSE	FALSE	FALSE
ABLIM2	ENSG00000163995.14	chr4	7967040	8160559	-	TRUE	FALSE	TRUE	FALSE	FALSE
ABLIM3	ENSG00000173210.15	chr5	148521047	148640105	+	TRUE	FALSE	FALSE	FALSE	FALSE
ABR	ENSG00000159842.10	chr17	906759	1132315	-	TRUE	TRUE	FALSE	FALSE	FALSE
ABRA	ENSG00000174429.3	chr8	107771712	107782473	-	TRUE	FALSE	FALSE	FALSE	FALSE
ABRACL	ENSG00000146386.7	chr6	139349820	139364439	+	TRUE	TRUE	FALSE	FALSE	FALSE
ABT1	ENSG00000146109.3	chr6	26597181	26600278	+	TRUE	TRUE	FALSE	FALSE	FALSE
ABTB1	ENSG00000114626.13	chr3	127391779	127399768	+	TRUE	TRUE	FALSE	FALSE	FALSE
ABTB2	ENSG00000166016.4	chr11	34172536	34379555	-	TRUE	TRUE	FALSE	FALSE	FALSE
AC000003.2	ENSG00000264194.1	chr17	10048832	10050277	+	FALSE	FALSE	FALSE	FALSE	FALSE
AC002310.13	ENSG00000260869.1	chr16	30545549	30569600	-	FALSE	FALSE	FALSE	FALSE	FALSE
AC002398.9	ENSG00000188223.9	chr19	36236580	36245420	+	FALSE	FALSE	FALSE	FALSE	FALSE
AC002451.1	ENSG00000269449.1	chr7	95171458	95173854	+	FALSE	FALSE	FALSE	FALSE	FALSE
AC002472.1	ENSG00000269103.1	chr22	21358031	21360736	-	FALSE	FALSE	FALSE	FALSE	FALSE
AC002472.13	ENSG00000187905.6	chr22	21400250	21418457	+	FALSE	FALSE	FALSE	FALSE	FALSE
AC002553.1	ENSG00000227782.1	chr17	15943506	15943994	+	FALSE	FALSE	FALSE	FALSE	FALSE
AC002985.3	ENSG00000268193.1	chr19	19017823	19045206	-	TRUE	FALSE	FALSE	FALSE	FALSE
AC003002.4	ENSG00000268133.1	chr19	57874935	57909952	+	FALSE	FALSE	FALSE	FALSE	FALSE
AC003002.6	ENSG00000269533.1	chr19	57901253	57931362	+	FALSE	FALSE	FALSE	FALSE	FALSE
AC003005.4	ENSG00000268107.1	chr19	57999087	58016749	+	FALSE	FALSE	FALSE	FALSE	FALSE
AC003006.7	ENSG00000269026.2	chr19	58193414	58264943	+	FALSE	FALSE	FALSE	FALSE	FALSE
AC003043.1	ENSG00000268413.1	chr17	42335298	42355825	+	FALSE	FALSE	FALSE	FALSE	FALSE
AC003101.1	ENSG00000228768.1	chr17	29898162	29902678	+	FALSE	FALSE	FALSE	FALSE	FALSE
AC003102.1	ENSG00000214921.2	chr17	42325759	42327236	-	FALSE	FALSE	FALSE	FALSE	FALSE
AC004017.1	ENSG00000268948.1	chr19	58203869	58204128	-	FALSE	FALSE	FALSE	FALSE	FALSE
AC004076.7	ENSG00000268533.1	chr19	57905552	57949825	+	TRUE	FALSE	FALSE	FALSE	FALSE
AC004076.9	ENSG00000268163.1	chr19	57949339	57988904	-	TRUE	FALSE	FALSE	FALSE	FALSE
AC004381.6	ENSG00000005189.15	chr16	20817752	20860987	+	TRUE	FALSE	FALSE	FALSE	FALSE
AC004466.1	ENSG00000268069.1	chr12	48178707	48179787	+	FALSE	FALSE	FALSE	FALSE	FALSE
AC004528.1	ENSG00000269169.1	chr19	999602	999952	+	FALSE	FALSE	FALSE	FALSE	FALSE
AC004817.1	ENSG00000267901.1	chr14	71683032	71683462	-	FALSE	FALSE	FALSE	FALSE	FALSE
AC004824.2	ENSG00000269468.1	chr1	17655508	17676070	-	FALSE	FALSE	FALSE	FALSE	FALSE
AC004899.1	ENSG00000267970.1	chr7	48887363	48891221	+	FALSE	FALSE	FALSE	FALSE	FALSE
AC005003.1	ENSG00000213888.2	chr22	31742876	31744670	+	FALSE	FALSE	FALSE	FALSE	FALSE
AC005008.2	ENSG00000237896.2	chr7	80804825	80828431	+	TRUE	FALSE	FALSE	FALSE	FALSE
AC005082.1	ENSG00000214871.3	chr7	23210761	23234503	+	FALSE	FALSE	FALSE	FALSE	FALSE
AC005358.1	ENSG00000273452.1	chr17	12626200	12661542	+	FALSE	FALSE	FALSE	FALSE	FALSE
AC005477.1	ENSG00000257040.1	chr14	72456192	72458326	-	FALSE	FALSE	FALSE	FALSE	FALSE
AC005481.5	ENSG00000222012.1	chr7	157406716	157411457	+	TRUE	FALSE	FALSE	FALSE	FALSE
AC005488.1	ENSG00000267985.1	chr7	72459479	72464996	+	FALSE	FALSE	FALSE	FALSE	FALSE
AC005493.1	ENSG00000214841.1	chr7	34685710	34699772	-	FALSE	FALSE	FALSE	FALSE	FALSE
AC005544.1	ENSG00000214167.1	chr17	65027510	65028198	+	FALSE	FALSE	FALSE	FALSE	FALSE
AC005549.3	ENSG00000268024.1	chr17	32581901	32582306	-	FALSE	FALSE	FALSE	FALSE	FALSE
AC005606.1	ENSG00000269205.1	chr16	2031634	2032918	+	FALSE	FALSE	FALSE	FALSE	FALSE
AC005609.1	ENSG00000249034.1	chr5	140240342	140243224	-	FALSE	FALSE	FALSE	FALSE	FALSE
AC005779.2	ENSG00000267545.1	chr19	45683081	45705702	+	FALSE	FALSE	FALSE	FALSE	FALSE
AC005841.1	ENSG00000206044.3	chr12	2958398	2966213	-	FALSE	FALSE	FALSE	FALSE	FALSE
AC006014.1	ENSG00000268891.1	chr7	74999909	75005425	-	FALSE	FALSE	FALSE	FALSE	FALSE
AC006116.20	ENSG00000267710.1	chr19	56784139	56821819	+	TRUE	FALSE	FALSE	FALSE	FALSE
AC006126.3	ENSG00000266958.1	chr19	45690647	45720191	+	TRUE	FALSE	FALSE	FALSE	FALSE
AC006132.1	ENSG00000267757.1	chr19	46144753	46146098	+	FALSE	FALSE	FALSE	FALSE	FALSE
AC006372.1	ENSG00000236669.1	chr7	157318478	157320019	+	FALSE	FALSE	FALSE	FALSE	FALSE
AC006435.1	ENSG00000205821.4	chr17	2310280	2318731	-	FALSE	FALSE	FALSE	FALSE	FALSE
AC006449.1	ENSG00000269094.1	chr17	36884087	36884451	-	FALSE	FALSE	FALSE	FALSE	FALSE
AC006455.1	ENSG00000230000.1	chr7	62809240	62812151	+	FALSE	FALSE	FALSE	FALSE	FALSE
AC006486.1	ENSG00000204957.1	chr19	42746928	42749125	+	FALSE	FALSE	FALSE	FALSE	FALSE
AC006486.9	ENSG00000268643.1	chr19	42738736	42759284	-	FALSE	FALSE	FALSE	FALSE	FALSE
AC006538.4	ENSG00000267001.1	chr19	2717768	2740046	-	FALSE	FALSE	FALSE	FALSE	FALSE
AC006547.14	ENSG00000234409.4	chr22	20135951	20138399	-	FALSE	FALSE	FALSE	FALSE	FALSE
AC006946.15	ENSG00000235478.1	chr22	17602477	17612994	+	FALSE	FALSE	FALSE	FALSE	FALSE
AC006967.1	ENSG00000269446.1	chr7	156902675	156903764	+	FALSE	FALSE	FALSE	FALSE	FALSE
AC007040.11	ENSG00000258881.2	chr2	71166449	71222466	-	FALSE	FALSE	FALSE	FALSE	FALSE
AC007204.1	ENSG00000268461.1	chr19	20047770	20048639	-	FALSE	FALSE	FALSE	FALSE	FALSE
AC007216.2	ENSG00000269121.1	chr16	12062001	12062333	-	FALSE	FALSE	FALSE	FALSE	FALSE
AC007375.1	ENSG00000269883.1	chr14	77607027	77609339	+	FALSE	FALSE	FALSE	FALSE	FALSE
AC007377.1	ENSG00000268898.1	chr2	40488148	40490117	+	FALSE	FALSE	FALSE	FALSE	FALSE
AC007382.1	ENSG00000268688.1	chr2	37068328	37068530	-	FALSE	FALSE	FALSE	FALSE	FALSE
AC007390.5	ENSG00000218739.5	chr2	37423632	37443336	+	FALSE	FALSE	FALSE	FALSE	FALSE
AC007401.2	ENSG00000217075.1	chr2	36758949	36779411	-	FALSE	FALSE	FALSE	FALSE	FALSE
AC007405.2	ENSG00000222033.1	chr2	171568962	171571077	-	FALSE	FALSE	FALSE	FALSE	FALSE
AC007421.1	ENSG00000268503.1	chr17	7517265	7517427	+	FALSE	FALSE	FALSE	FALSE	FALSE
AC007431.1	ENSG00000166329.2	chr17	55821843	55822673	-	FALSE	FALSE	FALSE	FALSE	FALSE
AC007461.1	ENSG00000267893.1	chr17	70036165	70036872	+	FALSE	FALSE	FALSE	FALSE	FALSE
AC007557.1	ENSG00000223874.1	chr2	217735496	217736362	+	FALSE	FALSE	FALSE	FALSE	FALSE
AC007773.3	ENSG00000269093.1	chr19	32895916	32896466	+	FALSE	FALSE	FALSE	FALSE	FALSE
AC007919.2	ENSG00000269496.1	chr3	172361484	172361740	+	FALSE	FALSE	FALSE	FALSE	FALSE
AC007952.1	ENSG00000214844.3	chr17	19041449	19041895	-	FALSE	FALSE	FALSE	FALSE	FALSE
AC007952.5	ENSG00000228157.2	chr17	18996288	19000150	+	TRUE	FALSE	FALSE	FALSE	FALSE
AC007952.6	ENSG00000197665.5	chr17	19059041	19062424	-	FALSE	FALSE	FALSE	FALSE	FALSE
AC007956.1	ENSG00000214670.3	chr14	75158880	75179800	-	FALSE	FALSE	FALSE	FALSE	FALSE
AC008060.7	ENSG00000218672.1	chr7	155174772	155189051	+	FALSE	FALSE	FALSE	FALSE	FALSE
AC008132.1	ENSG00000182824.6	chr22	18721428	18745407	+	FALSE	FALSE	FALSE	FALSE	FALSE
AC008132.13	ENSG00000161103.7	chr22	18834325	18848562	+	FALSE	FALSE	FALSE	FALSE	FALSE
AC008267.1	ENSG00000267941.1	chr7	65939544	65940709	+	FALSE	FALSE	FALSE	FALSE	FALSE
AC008271.1	ENSG00000231031.2	chr2	15830907	15884463	+	TRUE	FALSE	FALSE	FALSE	FALSE
AC008372.1	ENSG00000268208.1	chr14	78227712	78228033	-	FALSE	FALSE	FALSE	FALSE	FALSE
AC008387.1	ENSG00000268217.1	chr5	72894204	72896845	+	FALSE	FALSE	FALSE	FALSE	FALSE
AC008394.1	ENSG00000233828.2	chr5	86512424	86534822	-	FALSE	FALSE	FALSE	FALSE	FALSE
AC008443.1	ENSG00000268397.1	chr5	180682721	180684578	+	FALSE	FALSE	FALSE	FALSE	FALSE
AC008498.1	ENSG00000269267.1	chr5	60411539	60411762	-	FALSE	FALSE	FALSE	FALSE	FALSE
AC008686.1	ENSG00000214109.3	chr19	13890885	13900972	-	FALSE	FALSE	FALSE	FALSE	FALSE
AC008914.1	ENSG00000268280.1	chr5	55224469	55224569	-	FALSE	FALSE	FALSE	FALSE	FALSE
AC008948.1	ENSG00000268424.1	chr5	101569697	101571279	+	FALSE	FALSE	FALSE	FALSE	FALSE
AC008964.1	ENSG00000269215.1	chr5	39105359	39107350	+	FALSE	FALSE	FALSE	FALSE	FALSE
AC009041.2	ENSG00000269047.1	chr16	1031253	1031663	+	FALSE	FALSE	FALSE	FALSE	FALSE
AC009060.1	ENSG00000269746.1	chr16	70239304	70239683	-	FALSE	FALSE	FALSE	FALSE	FALSE
AC009065.1	ENSG00000167970.6	chr16	2303739	2312343	+	FALSE	FALSE	FALSE	FALSE	FALSE
AC009365.3	ENSG00000183470.5	chr7	132333554	132413528	+	FALSE	FALSE	FALSE	FALSE	FALSE
AC009403.2	ENSG00000216895.4	chr7	155403926	155437899	-	FALSE	FALSE	FALSE	FALSE	FALSE
AC009802.1	ENSG00000268706.1	chr18	61602043	61609601	-	FALSE	FALSE	FALSE	FALSE	FALSE
AC009892.10	ENSG00000224730.1	chr19	55147174	55150343	-	TRUE	FALSE	FALSE	FALSE	FALSE
AC010327.2	ENSG00000269808.1	chr19	55738588	55741647	+	FALSE	FALSE	FALSE	FALSE	FALSE
AC010336.1	ENSG00000214248.2	chr19	7963690	7968427	-	FALSE	FALSE	FALSE	FALSE	FALSE
AC010368.2	ENSG00000269027.1	chr5	35051013	35051198	+	FALSE	FALSE	FALSE	FALSE	FALSE
AC010441.1	ENSG00000269636.1	chr5	150157868	150176297	+	FALSE	FALSE	FALSE	FALSE	FALSE
AC010536.1	ENSG00000226180.2	chr16	87727145	87729753	-	FALSE	FALSE	FALSE	FALSE	FALSE
AC010547.9	ENSG00000261611.3	chr16	71481504	71523214	-	FALSE	FALSE	FALSE	FALSE	FALSE
AC010642.1	ENSG00000267216.1	chr19	58790333	58826563	+	FALSE	FALSE	FALSE	FALSE	FALSE
AC010646.3	ENSG00000269095.1	chr19	17346750	17366257	-	TRUE	FALSE	FALSE	FALSE	FALSE
AC010760.1	ENSG00000269182.1	chr15	22456896	22460351	+	FALSE	FALSE	FALSE	FALSE	FALSE
AC011239.1	ENSG00000224361.1	chr2	23729914	23747214	-	TRUE	FALSE	FALSE	FALSE	FALSE
AC011294.3	ENSG00000233539.2	chr7	46713384	46799449	-	TRUE	FALSE	FALSE	FALSE	FALSE
AC011298.1	ENSG00000268822.1	chr2	241624479	241624705	-	FALSE	FALSE	FALSE	FALSE	FALSE
AC011308.1	ENSG00000268857.1	chr2	157352598	157352655	-	FALSE	FALSE	FALSE	FALSE	FALSE
AC011366.3	ENSG00000254106.1	chr5	109218884	109220452	+	FALSE	FALSE	FALSE	FALSE	FALSE
AC011475.1	ENSG00000226104.1	chr19	10751716	10752093	+	FALSE	FALSE	FALSE	FALSE	FALSE
AC011484.1	ENSG00000204850.3	chr19	46997766	46999755	+	FALSE	FALSE	FALSE	FALSE	FALSE
AC011500.1	ENSG00000213922.1	chr19	39930213	39932082	+	FALSE	FALSE	FALSE	FALSE	FALSE
AC011530.4	ENSG00000268434.1	chr19	46282696	46289231	-	FALSE	FALSE	FALSE	FALSE	FALSE
AC011551.3	ENSG00000268423.1	chr19	47050314	47104118	-	TRUE	FALSE	FALSE	FALSE	FALSE
AC011755.1	ENSG00000269686.1	chr2	133874578	133876625	+	FALSE	FALSE	FALSE	FALSE	FALSE
AC011897.1	ENSG00000265629.1	chr2	14775216	14790933	+	FALSE	FALSE	FALSE	FALSE	FALSE
AC011997.1	ENSG00000222017.1	chr2	198557831	198639547	+	FALSE	FALSE	FALSE	FALSE	FALSE
AC012123.1	ENSG00000228835.1	chr18	30349759	30354376	+	TRUE	FALSE	FALSE	FALSE	FALSE
AC012215.1	ENSG00000233863.1	chr8	35649366	35653384	+	FALSE	FALSE	FALSE	FALSE	FALSE
AC012313.1	ENSG00000269855.1	chr19	58907458	58908407	+	FALSE	FALSE	FALSE	FALSE	FALSE
AC012360.1	ENSG00000268556.1	chr2	105867760	105869601	+	FALSE	FALSE	FALSE	FALSE	FALSE
AC012360.2	ENSG00000268809.1	chr2	105882491	105882585	-	FALSE	FALSE	FALSE	FALSE	FALSE
AC012414.1	ENSG00000268343.1	chr15	21004688	21005367	+	FALSE	FALSE	FALSE	FALSE	FALSE
AC012485.1	ENSG00000268396.1	chr2	239192330	239192498	+	FALSE	FALSE	FALSE	FALSE	FALSE
AC012493.2	ENSG00000269383.1	chr2	100986706	100987007	-	FALSE	FALSE	FALSE	FALSE	FALSE
AC013269.5	ENSG00000184761.7	chr2	131296669	131307456	-	FALSE	FALSE	FALSE	FALSE	FALSE
AC013449.1	ENSG00000268412.1	chr2	26251075	26251481	-	FALSE	FALSE	FALSE	FALSE	FALSE
AC013468.1	ENSG00000231145.1	chr2	190642910	190643157	-	FALSE	FALSE	FALSE	FALSE	FALSE
AC013469.1	ENSG00000267963.1	chr2	241053908	241064304	+	FALSE	FALSE	FALSE	FALSE	FALSE
AC015660.1	ENSG00000269810.1	chr15	100038448	100038578	-	FALSE	FALSE	FALSE	FALSE	FALSE
AC015688.3	ENSG00000266728.1	chr17	25950391	25967803	+	FALSE	FALSE	FALSE	FALSE	FALSE
AC015987.2	ENSG00000236338.1	chr7	135611543	135613214	+	FALSE	FALSE	FALSE	FALSE	FALSE
AC015989.1	ENSG00000215431.1	chr18	60491424	60492724	+	FALSE	FALSE	FALSE	FALSE	FALSE
AC015989.2	ENSG00000269630.1	chr18	60505641	60505948	-	FALSE	FALSE	FALSE	FALSE	FALSE
AC016251.1	ENSG00000205148.1	chr15	96831281	96831660	-	FALSE	FALSE	FALSE	FALSE	FALSE
AC016559.1	ENSG00000268012.1	chr5	78523715	78523911	-	FALSE	FALSE	FALSE	FALSE	FALSE
AC016586.1	ENSG00000205147.3	chr19	4041128	4043154	-	FALSE	FALSE	FALSE	FALSE	FALSE
AC016722.1	ENSG00000222005.4	chr2	47043808	47049796	+	FALSE	FALSE	FALSE	FALSE	FALSE
AC016722.2	ENSG00000239332.1	chr2	47043837	47086146	+	FALSE	FALSE	FALSE	FALSE	FALSE
AC016745.1	ENSG00000238091.1	chr2	114204993	114205429	-	FALSE	FALSE	FALSE	FALSE	FALSE
AC016757.3	ENSG00000186235.6	chr2	239133194	239140318	-	TRUE	FALSE	FALSE	FALSE	FALSE
AC016885.1	ENSG00000268080.1	chr8	94241868	94242388	+	FALSE	FALSE	FALSE	FALSE	FALSE
AC017028.1	ENSG00000213828.1	chr2	240083494	240084053	-	FALSE	FALSE	FALSE	FALSE	FALSE
AC017081.1	ENSG00000269633.1	chr2	207220464	207220843	+	FALSE	FALSE	FALSE	FALSE	FALSE
AC017104.2	ENSG00000233538.1	chr2	232316907	232317864	+	TRUE	FALSE	FALSE	FALSE	FALSE
AC018445.1	ENSG00000269679.1	chr18	77275813	77276057	-	FALSE	FALSE	FALSE	FALSE	FALSE
AC018470.1	ENSG00000268241.1	chr2	175200602	175202151	-	FALSE	FALSE	FALSE	FALSE	FALSE
AC018512.1	ENSG00000268488.1	chr15	44075042	44075231	-	FALSE	FALSE	FALSE	FALSE	FALSE
AC018630.1	ENSG00000268301.1	chr12	11187088	11187275	+	FALSE	FALSE	FALSE	FALSE	FALSE
AC018755.1	ENSG00000167765.3	chr19	52095037	52097630	-	FALSE	FALSE	FALSE	FALSE	FALSE
AC018816.3	ENSG00000235978.2	chr3	4855979	4928977	-	TRUE	FALSE	FALSE	TRUE	FALSE
AC018867.1	ENSG00000213953.1	chr2	187361841	187365393	+	FALSE	FALSE	FALSE	FALSE	FALSE
AC018867.2	ENSG00000268846.1	chr2	187367220	187367356	-	FALSE	FALSE	FALSE	FALSE	FALSE
AC019171.1	ENSG00000269210.1	chr2	39186765	39187483	-	FALSE	FALSE	FALSE	FALSE	FALSE
AC019206.1	ENSG00000268328.1	chr2	70129483	70129841	-	FALSE	FALSE	FALSE	FALSE	FALSE
AC019294.1	ENSG00000256530.1	chr15	76030312	76031568	+	FALSE	FALSE	FALSE	FALSE	FALSE
AC020629.1	ENSG00000269367.1	chr12	42624051	42628075	+	FALSE	FALSE	FALSE	FALSE	FALSE
AC020907.1	ENSG00000179066.6	chr19	35596874	35598141	+	FALSE	FALSE	FALSE	FALSE	FALSE
AC020922.1	ENSG00000267531.1	chr19	55851255	55856561	+	FALSE	FALSE	FALSE	FALSE	FALSE
AC020952.1	ENSG00000268953.1	chr19	31640363	31640757	+	FALSE	FALSE	FALSE	FALSE	FALSE
AC021218.2	ENSG00000204876.4	chr7	155755327	155759037	+	TRUE	FALSE	FALSE	FALSE	FALSE
AC021860.1	ENSG00000196355.2	chr4	38628030	38666430	-	FALSE	FALSE	FALSE	FALSE	FALSE
AC022210.1	ENSG00000269417.1	chr2	85122210	85122345	-	FALSE	FALSE	FALSE	FALSE	FALSE
AC022400.2	ENSG00000267964.1	chr10	75531936	75532378	-	FALSE	FALSE	FALSE	FALSE	FALSE
AC022431.2	ENSG00000225940.1	chr5	55807395	55902059	-	FALSE	FALSE	FALSE	FALSE	FALSE
AC022498.1	ENSG00000213132.2	chr3	187896332	187898598	+	FALSE	FALSE	FALSE	FALSE	FALSE
AC022532.1	ENSG00000197604.4	chr10	72194586	72196314	+	FALSE	FALSE	FALSE	FALSE	FALSE
AC022819.2	ENSG00000268730.1	chr15	99859301	99859828	-	FALSE	FALSE	FALSE	FALSE	FALSE
AC023469.1	ENSG00000222031.1	chr2	151857735	151905288	-	TRUE	FALSE	FALSE	FALSE	FALSE
AC023590.1	ENSG00000225885.2	chr8	119294379	119412844	+	TRUE	FALSE	FALSE	FALSE	FALSE
AC023632.1	ENSG00000212997.1	chr8	95558772	95560630	+	FALSE	FALSE	FALSE	FALSE	FALSE
AC024257.1	ENSG00000269282.1	chr12	48759920	48761738	+	FALSE	FALSE	FALSE	FALSE	FALSE
AC024580.1	ENSG00000204533.2	chr19	56662315	56663250	-	FALSE	FALSE	FALSE	FALSE	FALSE
AC024592.12	ENSG00000267740.1	chr19	5866183	5903798	-	FALSE	FALSE	FALSE	FALSE	FALSE
AC024940.1	ENSG00000177340.4	chr12	31477251	31478879	+	FALSE	FALSE	FALSE	FALSE	FALSE
AC025262.1	ENSG00000268028.1	chr12	65090190	65090329	-	FALSE	FALSE	FALSE	FALSE	FALSE
AC025263.3	ENSG00000258052.1	chr12	70195450	70249143	+	FALSE	FALSE	FALSE	FALSE	FALSE
AC025278.1	ENSG00000204752.3	chr19	7011515	7013338	+	FALSE	FALSE	FALSE	FALSE	FALSE
AC025287.1	ENSG00000214325.2	chr16	75728368	75734089	-	FALSE	FALSE	FALSE	FALSE	FALSE
AC026202.1	ENSG00000268509.1	chr3	5229228	5229982	-	FALSE	FALSE	FALSE	FALSE	FALSE
AC026310.1	ENSG00000268865.1	chr12	25055244	25057615	+	FALSE	FALSE	FALSE	FALSE	FALSE
AC026369.1	ENSG00000268640.1	chr12	147053	147377	+	FALSE	FALSE	FALSE	FALSE	FALSE
AC026407.1	ENSG00000268432.1	chr5	157160004	157161727	-	FALSE	FALSE	FALSE	FALSE	FALSE
AC026461.1	ENSG00000268317.1	chr16	56662972	56666150	-	FALSE	FALSE	FALSE	FALSE	FALSE
AC026703.1	ENSG00000181495.1	chr5	32788946	32791819	+	FALSE	FALSE	FALSE	FALSE	FALSE
AC026740.1	ENSG00000268885.1	chr5	667760	668839	+	FALSE	FALSE	FALSE	FALSE	FALSE
AC027228.1	ENSG00000268838.1	chr15	78830024	78831288	+	FALSE	FALSE	FALSE	FALSE	FALSE
AC027307.3	ENSG00000268798.1	chr19	1440839	1441937	+	FALSE	FALSE	FALSE	FALSE	FALSE
AC027309.1	ENSG00000268553.1	chr5	172036246	172036436	-	FALSE	FALSE	FALSE	FALSE	FALSE
AC027763.2	ENSG00000215067.5	chr17	6779955	6915668	-	FALSE	FALSE	FALSE	FALSE	FALSE
AC037199.1	ENSG00000267880.1	chr19	51377553	51378040	-	FALSE	FALSE	FALSE	FALSE	FALSE
AC037459.4	ENSG00000248235.2	chr8	22446788	22459597	+	TRUE	FALSE	FALSE	FALSE	FALSE
AC040160.1	ENSG00000237102.2	chr16	67244252	67260930	-	FALSE	FALSE	FALSE	FALSE	FALSE
AC040977.1	ENSG00000269871.1	chr17	6915929	6917755	-	FALSE	FALSE	FALSE	FALSE	FALSE
AC051642.1	ENSG00000268085.1	chr8	23412288	23420651	-	FALSE	FALSE	FALSE	FALSE	FALSE
AC055736.1	ENSG00000268716.1	chr12	52922916	52922980	+	FALSE	FALSE	FALSE	FALSE	FALSE
AC061975.10	ENSG00000268206.1	chr17	26638668	26642323	+	FALSE	FALSE	FALSE	FALSE	FALSE
AC061992.1	ENSG00000268965.1	chr17	76422410	76422834	+	FALSE	FALSE	FALSE	FALSE	FALSE
AC062017.1	ENSG00000222020.2	chr2	240323131	240324058	+	FALSE	FALSE	FALSE	FALSE	FALSE
AC064874.1	ENSG00000222007.2	chr2	236682500	236692031	-	TRUE	FALSE	FALSE	FALSE	FALSE
AC068039.1	ENSG00000268821.1	chr2	172560845	172567314	-	FALSE	FALSE	FALSE	FALSE	FALSE
AC068533.7	ENSG00000249319.1	chr7	65552757	65617228	+	FALSE	FALSE	FALSE	FALSE	FALSE
AC068620.1	ENSG00000268171.1	chr4	57276683	57277131	+	FALSE	FALSE	FALSE	FALSE	FALSE
AC068987.1	ENSG00000260415.3	chr12	52203790	52206636	+	FALSE	FALSE	FALSE	FALSE	FALSE
AC069368.3	ENSG00000249240.2	chr15	65134083	65223118	+	TRUE	FALSE	FALSE	FALSE	FALSE
AC069547.1	ENSG00000269165.1	chr10	52094299	52095876	+	FALSE	FALSE	FALSE	FALSE	FALSE
AC069547.2	ENSG00000269700.1	chr10	52152767	52154321	+	FALSE	FALSE	FALSE	FALSE	FALSE
AC073063.1	ENSG00000214314.1	chr7	99040553	99040747	+	FALSE	FALSE	FALSE	FALSE	FALSE
AC073188.1	ENSG00000268181.1	chr7	62858415	62858860	-	FALSE	FALSE	FALSE	FALSE	FALSE
AC073333.1	ENSG00000267906.1	chr7	16828867	16829246	+	FALSE	FALSE	FALSE	FALSE	FALSE
AC073342.1	ENSG00000268170.1	chr7	142919164	142919360	-	FALSE	FALSE	FALSE	FALSE	FALSE
AC073343.1	ENSG00000198580.6	chr7	6713377	6715991	+	FALSE	FALSE	FALSE	FALSE	FALSE
AC073528.1	ENSG00000268519.1	chr12	77949298	77950568	-	FALSE	FALSE	FALSE	FALSE	FALSE
AC073569.1	ENSG00000269531.1	chr12	80198743	80202321	+	FALSE	FALSE	FALSE	FALSE	FALSE
AC073610.5	ENSG00000255863.1	chr12	49315768	49333446	-	TRUE	FALSE	FALSE	FALSE	FALSE
AC073657.1	ENSG00000268632.1	chr15	42073347	42076229	-	FALSE	FALSE	FALSE	FALSE	FALSE
AC074091.13	ENSG00000205334.2	chr2	27928654	27938599	-	FALSE	FALSE	FALSE	FALSE	FALSE
AC074212.3	ENSG00000237452.2	chr19	46236510	46267792	+	FALSE	FALSE	FALSE	FALSE	FALSE
AC074389.6	ENSG00000205971.1	chr7	1732447	1733961	-	FALSE	FALSE	FALSE	FALSE	FALSE
AC078925.1	ENSG00000268091.1	chr12	131514222	131514769	-	FALSE	FALSE	FALSE	FALSE	FALSE
AC079210.1	ENSG00000269657.1	chr17	66539370	66542970	+	FALSE	FALSE	FALSE	FALSE	FALSE
AC079341.1	ENSG00000226757.1	chr4	122685741	122687962	+	FALSE	FALSE	FALSE	FALSE	FALSE
AC079354.1	ENSG00000182329.6	chr2	202937979	203062585	+	FALSE	FALSE	FALSE	FALSE	FALSE
AC079354.2	ENSG00000267889.1	chr2	203104293	203104435	+	FALSE	FALSE	FALSE	FALSE	FALSE
AC079602.1	ENSG00000272214.1	chr12	121407642	121410095	-	FALSE	FALSE	FALSE	FALSE	FALSE
AC079612.1	ENSG00000196758.3	chr2	240499996	240507788	+	FALSE	FALSE	FALSE	FALSE	FALSE
AC083862.1	ENSG00000229974.1	chr7	134832798	134832916	-	FALSE	FALSE	FALSE	FALSE	FALSE
AC084121.16	ENSG00000255378.1	chr8	7636114	7638935	-	FALSE	FALSE	FALSE	FALSE	FALSE
AC087239.1	ENSG00000268076.1	chr12	25381516	25390840	+	FALSE	FALSE	FALSE	FALSE	FALSE
AC087477.1	ENSG00000268484.1	chr15	96904488	96904900	+	FALSE	FALSE	FALSE	FALSE	FALSE
AC087645.1	ENSG00000268310.1	chr17	76210463	76220740	-	FALSE	FALSE	FALSE	FALSE	FALSE
AC090186.1	ENSG00000232941.1	chr8	52730144	52730969	+	FALSE	FALSE	FALSE	FALSE	FALSE
AC090427.1	ENSG00000268550.1	chr19	14834748	14835121	+	FALSE	FALSE	FALSE	FALSE	FALSE
AC090574.1	ENSG00000269197.1	chr8	70850404	70850635	+	FALSE	FALSE	FALSE	FALSE	FALSE
AC090616.2	ENSG00000214708.4	chr17	30468246	30470154	-	FALSE	FALSE	FALSE	FALSE	FALSE
AC090673.2	ENSG00000267942.1	chr12	66291519	66317967	-	FALSE	FALSE	FALSE	FALSE	FALSE
AC091150.1	ENSG00000268960.1	chr18	45778673	45779208	+	FALSE	FALSE	FALSE	FALSE	FALSE
AC091801.1	ENSG00000217455.4	chr7	3179869	3214287	-	TRUE	FALSE	FALSE	FALSE	FALSE
AC091948.1	ENSG00000268126.1	chr5	147698551	147701891	+	FALSE	FALSE	FALSE	FALSE	FALSE
AC092291.2	ENSG00000269049.1	chr16	14564843	14565054	+	FALSE	FALSE	FALSE	FALSE	FALSE
AC092384.1	ENSG00000269422.1	chr16	88894367	88894545	+	FALSE	FALSE	FALSE	FALSE	FALSE
AC092675.3	ENSG00000222000.3	chr2	98947853	98972468	-	TRUE	FALSE	FALSE	FALSE	FALSE
AC092687.4	ENSG00000232056.1	chr2	10987704	10995081	+	TRUE	FALSE	FALSE	FALSE	FALSE
AC092782.1	ENSG00000269795.1	chr1	243388059	243395911	+	FALSE	FALSE	FALSE	FALSE	FALSE
AC092811.1	ENSG00000203691.2	chr1	225600405	225602040	+	FALSE	FALSE	FALSE	FALSE	FALSE
AC092850.1	ENSG00000267819.1	chr12	131780068	131782763	+	FALSE	FALSE	FALSE	FALSE	FALSE
AC092964.1	ENSG00000203443.2	chr3	172034219	172039513	+	FALSE	FALSE	FALSE	FALSE	FALSE
AC092964.2	ENSG00000267979.1	chr3	172019439	172019686	-	FALSE	FALSE	FALSE	FALSE	FALSE
AC093157.1	ENSG00000269175.1	chr1	101455762	101457653	+	FALSE	FALSE	FALSE	FALSE	FALSE
AC093323.1	ENSG00000268791.1	chr4	6693783	6694189	-	FALSE	FALSE	FALSE	FALSE	FALSE
AC093677.1	ENSG00000269559.1	chr4	75023328	75024085	-	FALSE	FALSE	FALSE	FALSE	FALSE
AC093802.1	ENSG00000220256.3	chr2	240684555	240724577	+	FALSE	FALSE	FALSE	FALSE	FALSE
AC096582.1	ENSG00000267988.1	chr7	45902685	45906045	-	FALSE	FALSE	FALSE	FALSE	FALSE
AC096644.1	ENSG00000224867.2	chr1	220603287	220608023	-	FALSE	FALSE	FALSE	FALSE	FALSE
AC096677.1	ENSG00000269690.1	chr1	201592014	201592738	+	FALSE	FALSE	FALSE	FALSE	FALSE
AC097381.1	ENSG00000228919.3	chr4	7940729	7942022	+	TRUE	FALSE	FALSE	FALSE	FALSE
AC099344.1	ENSG00000269074.1	chr2	11603928	11606274	+	FALSE	FALSE	FALSE	FALSE	FALSE
AC099552.4	ENSG00000217825.2	chr7	154988274	154990165	-	TRUE	FALSE	FALSE	FALSE	FALSE
AC102948.2	ENSG00000226364.1	chr17	50939482	50976948	+	TRUE	FALSE	FALSE	FALSE	FALSE
AC103801.2	ENSG00000229387.2	chr11	22646861	22647369	+	FALSE	FALSE	FALSE	FALSE	FALSE
AC103809.2	ENSG00000268626.1	chr17	72346907	72348271	-	FALSE	FALSE	FALSE	FALSE	FALSE
AC104057.1	ENSG00000269558.1	chr7	65112082	65113280	-	FALSE	FALSE	FALSE	FALSE	FALSE
AC104472.1	ENSG00000214919.2	chr3	155459934	155461515	-	FALSE	FALSE	FALSE	FALSE	FALSE
AC104532.2	ENSG00000267314.1	chr19	5904853	5914718	+	FALSE	FALSE	FALSE	FALSE	FALSE
AC104534.3	ENSG00000268083.1	chr19	39308112	39330818	-	TRUE	FALSE	FALSE	FALSE	FALSE
AC104667.3	ENSG00000234949.2	chr2	238499664	238504624	+	FALSE	FALSE	FALSE	FALSE	FALSE
AC104794.4	ENSG00000233502.1	chr2	10223909	10226228	+	TRUE	FALSE	FALSE	FALSE	FALSE
AC104809.3	ENSG00000226321.3	chr2	241858203	241932728	+	FALSE	FALSE	FALSE	FALSE	FALSE
AC104841.2	ENSG00000268485.1	chr2	242167320	242168850	+	FALSE	FALSE	FALSE	FALSE	FALSE
AC105020.1	ENSG00000203392.2	chr15	75970673	75973093	+	FALSE	FALSE	FALSE	FALSE	FALSE
AC106017.1	ENSG00000230493.2	chr17	19122675	19125839	+	FALSE	FALSE	FALSE	FALSE	FALSE
AC106873.4	ENSG00000228368.1	chr7	116605901	116607526	-	TRUE	FALSE	FALSE	FALSE	FALSE
AC106876.2	ENSG00000222001.2	chr2	233877325	233880595	+	FALSE	FALSE	FALSE	FALSE	FALSE
AC107021.1	ENSG00000232013.1	chr3	145782359	145784156	+	FALSE	FALSE	FALSE	FALSE	FALSE
AC108868.1	ENSG00000269000.1	chr2	107099729	107103848	-	FALSE	FALSE	FALSE	FALSE	FALSE
AC109583.1	ENSG00000268537.1	chr3	46927700	46930171	-	FALSE	FALSE	FALSE	FALSE	FALSE
AC109829.1	ENSG00000233438.1	chr2	27760254	27790011	+	TRUE	FALSE	FALSE	FALSE	FALSE
AC110084.1	ENSG00000268656.1	chr2	27998852	28009186	-	FALSE	FALSE	FALSE	FALSE	FALSE
AC110615.1	ENSG00000268788.1	chr4	76871884	76878526	+	FALSE	FALSE	FALSE	FALSE	FALSE
AC110619.2	ENSG00000218416.3	chr2	241388733	241396131	-	FALSE	FALSE	FALSE	FALSE	FALSE
AC110771.1	ENSG00000269302.1	chr4	187111914	187112626	-	FALSE	FALSE	FALSE	FALSE	FALSE
AC110781.3	ENSG00000176349.7	chr7	1878223	1889567	+	TRUE	FALSE	FALSE	FALSE	FALSE
AC110792.1	ENSG00000269506.1	chr4	54927214	54927377	+	FALSE	FALSE	FALSE	FALSE	FALSE
AC111200.1	ENSG00000229615.1	chr2	87089024	87092827	+	FALSE	FALSE	FALSE	FALSE	FALSE
AC112205.1	ENSG00000268800.1	chr5	162866448	162873821	-	FALSE	FALSE	FALSE	FALSE	FALSE
AC112693.2	ENSG00000269360.1	chr15	93749296	93751277	+	FALSE	FALSE	FALSE	FALSE	FALSE
AC112715.2	ENSG00000224132.2	chr2	238165735	238166319	+	TRUE	FALSE	FALSE	FALSE	FALSE
AC112721.1	ENSG00000222022.1	chr2	238330064	238333919	-	TRUE	FALSE	FALSE	FALSE	FALSE
AC114494.1	ENSG00000268950.1	chr1	31902193	31902614	-	FALSE	FALSE	FALSE	FALSE	FALSE
AC114546.1	ENSG00000212768.2	chr15	35270553	35272268	+	FALSE	FALSE	FALSE	FALSE	FALSE
AC114783.1	ENSG00000237524.3	chr2	127656473	127659673	+	TRUE	FALSE	FALSE	FALSE	FALSE
AC116407.2	ENSG00000269402.1	chr17	30506380	30506885	-	FALSE	FALSE	FALSE	FALSE	FALSE
AC117395.1	ENSG00000268175.1	chr3	149689067	149690535	+	FALSE	FALSE	FALSE	FALSE	FALSE
AC117834.1	ENSG00000212999.1	chr8	93895866	93898013	+	FALSE	FALSE	FALSE	FALSE	FALSE
AC119673.1	ENSG00000268313.1	chr1	205682498	205684153	+	FALSE	FALSE	FALSE	FALSE	FALSE
AC120194.1	ENSG00000213002.1	chr8	71485682	71486671	+	FALSE	FALSE	FALSE	FALSE	FALSE
AC121757.1	ENSG00000267873.1	chr12	52709129	52709790	+	FALSE	FALSE	FALSE	FALSE	FALSE
AC124890.1	ENSG00000251695.2	chr12	69186126	69187743	+	FALSE	FALSE	FALSE	FALSE	FALSE
AC126614.1	ENSG00000268367.1	chr12	57810199	57810536	+	FALSE	FALSE	FALSE	FALSE	FALSE
AC127496.1	ENSG00000175911.4	chr17	78977136	78978932	+	FALSE	FALSE	FALSE	FALSE	FALSE
AC129492.6	ENSG00000214999.3	chr17	7982801	7984883	+	TRUE	FALSE	FALSE	FALSE	FALSE
AC131097.4	ENSG00000216921.3	chr2	242836137	242844702	-	TRUE	FALSE	FALSE	FALSE	FALSE
AC131935.1	ENSG00000268242.1	chr11	11747061	11747257	-	FALSE	FALSE	FALSE	FALSE	FALSE
AC131971.1	ENSG00000183562.2	chr11	3011094	3012563	+	FALSE	FALSE	FALSE	FALSE	FALSE
AC132186.1	ENSG00000247270.2	chr16	66516776	66519747	-	FALSE	FALSE	FALSE	FALSE	FALSE
AC132192.1	ENSG00000268403.1	chr11	9481748	9482010	-	FALSE	FALSE	FALSE	FALSE	FALSE
AC132216.1	ENSG00000184566.2	chr11	33902190	33903338	+	FALSE	FALSE	FALSE	FALSE	FALSE
AC132872.2	ENSG00000268852.1	chr17	80214132	80216080	+	FALSE	FALSE	FALSE	FALSE	FALSE
AC135048.1	ENSG00000268863.1	chr16	30996809	30997533	-	FALSE	FALSE	FALSE	FALSE	FALSE
AC135178.1	ENSG00000198150.2	chr17	8261732	8263538	-	FALSE	FALSE	FALSE	FALSE	FALSE
AC135983.2	ENSG00000268759.1	chr15	32774823	32780287	+	FALSE	FALSE	FALSE	FALSE	FALSE
AC136297.1	ENSG00000267950.1	chr11	1295810	1296033	+	FALSE	FALSE	FALSE	FALSE	FALSE
AC136604.1	ENSG00000228259.2	chr5	179078299	179079445	+	FALSE	FALSE	FALSE	FALSE	FALSE
AC137056.1	ENSG00000267824.1	chr16	20499025	20500981	+	FALSE	FALSE	FALSE	FALSE	FALSE
AC137932.1	ENSG00000268218.1	chr16	89334513	89339452	+	FALSE	FALSE	FALSE	FALSE	FALSE
AC138393.1	ENSG00000269358.1	chr1	224215761	224216371	-	FALSE	FALSE	FALSE	FALSE	FALSE
AC138517.1	ENSG00000269071.1	chr5	138852109	138852506	+	FALSE	FALSE	FALSE	FALSE	FALSE
AC138647.1	ENSG00000226490.1	chr8	142524739	142528837	+	TRUE	FALSE	FALSE	FALSE	FALSE
AC138655.1	ENSG00000269563.1	chr2	47799602	47801998	+	FALSE	FALSE	FALSE	FALSE	FALSE
AC138969.4	ENSG00000183889.8	chr16	16411302	16444447	+	FALSE	FALSE	FALSE	FALSE	FALSE
AC139100.2	ENSG00000267270.1	chr18	77905808	77936315	+	FALSE	FALSE	FALSE	FALSE	FALSE
AC139426.2	ENSG00000233812.2	chr15	32694109	32695493	-	FALSE	FALSE	FALSE	FALSE	FALSE
AC139768.1	ENSG00000269339.1	chr12	51619861	51620085	+	FALSE	FALSE	FALSE	FALSE	FALSE
AC140061.12	ENSG00000269529.1	chr12	50690490	50691718	+	FALSE	FALSE	FALSE	FALSE	FALSE
AC140481.2	ENSG00000183292.8	chr2	131328403	131341734	+	FALSE	FALSE	FALSE	FALSE	FALSE
AC142381.1	ENSG00000223931.1	chr16	32063312	32063601	+	FALSE	FALSE	FALSE	FALSE	FALSE
AC144568.2	ENSG00000253896.3	chr8	22602	29775	+	FALSE	FALSE	FALSE	FALSE	FALSE
AC145676.2	ENSG00000249852.1	chr7	227555	229557	-	FALSE	FALSE	FALSE	FALSE	FALSE
AC174470.1	ENSG00000215621.2	chr17	79780294	79784533	-	FALSE	FALSE	FALSE	FALSE	FALSE
AC187652.1	ENSG00000269396.1	chr7	302919	304070	+	FALSE	FALSE	FALSE	FALSE	FALSE
AC226150.4	ENSG00000255748.1	chr12	133787247	133787772	-	FALSE	FALSE	FALSE	FALSE	FALSE
ACAA1	ENSG00000060971.13	chr3	38144621	38178733	-	TRUE	TRUE	FALSE	FALSE	FALSE
ACAA2	ENSG00000167315.13	chr18	47309870	47340330	-	TRUE	TRUE	FALSE	FALSE	FALSE
ACACA	ENSG00000132142.15	chr17	35441924	35766909	-	TRUE	TRUE	FALSE	FALSE	FALSE
ACACB	ENSG00000076555.11	chr12	109554401	109706031	+	TRUE	FALSE	TRUE	FALSE	FALSE
ACAD10	ENSG00000111271.10	chr12	112123858	112194903	+	TRUE	TRUE	FALSE	FALSE	FALSE
ACAD11	ENSG00000240303.3	chr3	132276983	132379567	-	TRUE	TRUE	FALSE	FALSE	FALSE
ACAD8	ENSG00000151498.7	chr11	134123390	134135749	+	TRUE	TRUE	FALSE	FALSE	FALSE
ACAD9	ENSG00000177646.13	chr3	128598440	128634910	+	TRUE	TRUE	FALSE	FALSE	FALSE
ACADL	ENSG00000115361.3	chr2	211052664	211090215	-	TRUE	FALSE	FALSE	FALSE	FALSE
ACADM	ENSG00000117054.9	chr1	76190037	76253260	+	TRUE	TRUE	FALSE	FALSE	FALSE
ACADS	ENSG00000122971.4	chr12	121163539	121177811	+	TRUE	FALSE	FALSE	FALSE	FALSE
ACADSB	ENSG00000196177.8	chr10	124768496	124817827	+	TRUE	TRUE	FALSE	FALSE	FALSE
ACADVL	ENSG00000072778.15	chr17	7120445	7128592	+	TRUE	TRUE	FALSE	FALSE	FALSE
ACAN	ENSG00000157766.11	chr15	89346675	89418585	+	TRUE	FALSE	FALSE	FALSE	FALSE
ACAP1	ENSG00000072818.7	chr17	7239849	7254797	+	TRUE	FALSE	FALSE	TRUE	FALSE
ACAP2	ENSG00000114331.8	chr3	194995466	195163807	-	TRUE	TRUE	FALSE	FALSE	FALSE
ACAP3	ENSG00000131584.14	chr1	1227757	1244989	-	TRUE	TRUE	FALSE	FALSE	FALSE
ACAT1	ENSG00000075239.9	chr11	107992244	108018503	+	TRUE	TRUE	FALSE	FALSE	FALSE
ACAT2	ENSG00000120437.7	chr6	160181361	160200144	+	TRUE	TRUE	FALSE	FALSE	FALSE
ACBD3	ENSG00000182827.8	chr1	226332381	226374431	-	TRUE	TRUE	FALSE	FALSE	FALSE
ACBD4	ENSG00000181513.10	chr17	43209968	43221548	+	TRUE	TRUE	FALSE	FALSE	FALSE
ACBD5	ENSG00000107897.14	chr10	27484147	27531059	-	TRUE	TRUE	FALSE	FALSE	FALSE
ACBD6	ENSG00000135847.5	chr1	180244516	180472089	-	TRUE	TRUE	FALSE	FALSE	FALSE
ACBD7	ENSG00000176244.6	chr10	15119523	15130775	-	TRUE	FALSE	FALSE	FALSE	FALSE
ACCS	ENSG00000110455.9	chr11	44087476	44105772	+	TRUE	TRUE	FALSE	FALSE	FALSE
ACCSL	ENSG00000205126.2	chr11	44069532	44081527	+	TRUE	FALSE	FALSE	FALSE	FALSE
ACD	ENSG00000102977.9	chr16	67691416	67694713	-	TRUE	TRUE	FALSE	FALSE	FALSE
ACE	ENSG00000159640.10	chr17	61554423	61599205	+	TRUE	FALSE	FALSE	FALSE	FALSE
ACE	ENSG00000264813.1	chr17	61562185	61599209	+	TRUE	FALSE	FALSE	FALSE	FALSE
ACER1	ENSG00000167769.4	chr19	6306154	6333640	-	TRUE	FALSE	FALSE	FALSE	FALSE
ACER2	ENSG00000177076.4	chr9	19408926	19452018	+	TRUE	TRUE	FALSE	FALSE	FALSE
ACER3	ENSG00000078124.7	chr11	76571912	76737841	+	TRUE	TRUE	FALSE	FALSE	FALSE
ACHE	ENSG00000087085.9	chr7	100487616	100494594	-	TRUE	FALSE	FALSE	FALSE	FALSE
ACIN1	ENSG00000100813.10	chr14	23527774	23564823	-	TRUE	TRUE	FALSE	FALSE	FALSE
ACKR2	ENSG00000144648.10	chr3	42846245	42929466	+	TRUE	FALSE	FALSE	FALSE	FALSE
ACKR3	ENSG00000144476.5	chr2	237476431	237491001	+	TRUE	FALSE	FALSE	FALSE	FALSE
ACKR4	ENSG00000129048.6	chr3	132316082	132337811	+	FALSE	FALSE	FALSE	FALSE	FALSE
ACLY	ENSG00000131473.12	chr17	40023162	40086795	-	TRUE	TRUE	FALSE	FALSE	FALSE
ACMSD	ENSG00000153086.9	chr2	135596118	135659604	+	TRUE	FALSE	FALSE	FALSE	FALSE
ACN9	ENSG00000196636.7	chr7	96745903	96811075	+	TRUE	TRUE	FALSE	FALSE	FALSE
ACO1	ENSG00000122729.14	chr9	32384619	32454767	+	TRUE	TRUE	FALSE	FALSE	FALSE
ACO2	ENSG00000100412.11	chr22	41865130	41924993	+	TRUE	TRUE	FALSE	FALSE	FALSE
ACOT1	ENSG00000184227.3	chr14	74003819	74010498	+	TRUE	FALSE	FALSE	FALSE	FALSE
ACOT11	ENSG00000162390.13	chr1	55007931	55104865	+	TRUE	FALSE	TRUE	FALSE	FALSE
ACOT12	ENSG00000172497.4	chr5	80625825	80689998	-	TRUE	FALSE	FALSE	FALSE	FALSE
ACOT13	ENSG00000112304.6	chr6	24667264	24705293	+	TRUE	TRUE	FALSE	FALSE	FALSE
ACOT2	ENSG00000119673.10	chr14	74034325	74042357	+	TRUE	TRUE	FALSE	FALSE	FALSE
ACOT4	ENSG00000177465.4	chr14	74058411	74063200	+	TRUE	FALSE	FALSE	FALSE	FALSE
ACOT6	ENSG00000205669.2	chr14	74077650	74086592	+	TRUE	FALSE	FALSE	FALSE	FALSE
ACOT7	ENSG00000097021.15	chr1	6324330	6454451	-	TRUE	FALSE	FALSE	FALSE	FALSE
ACOT8	ENSG00000101473.12	chr20	44470361	44486045	-	TRUE	TRUE	FALSE	FALSE	FALSE
ACOX1	ENSG00000161533.7	chr17	73937589	73975515	-	TRUE	TRUE	FALSE	FALSE	FALSE
ACOX2	ENSG00000168306.8	chr3	58490864	58523046	-	TRUE	FALSE	FALSE	FALSE	FALSE
ACOX3	ENSG00000087008.11	chr4	8368010	8442450	-	TRUE	TRUE	FALSE	FALSE	FALSE
ACOXL	ENSG00000153093.14	chr2	111490151	111875799	+	TRUE	FALSE	FALSE	TRUE	FALSE
ACP1	ENSG00000143727.11	chr2	264141	278283	+	TRUE	TRUE	FALSE	FALSE	FALSE
ACP2	ENSG00000134575.5	chr11	47260854	47270457	-	TRUE	TRUE	FALSE	FALSE	FALSE
ACP5	ENSG00000102575.6	chr19	11685476	11689823	-	TRUE	FALSE	FALSE	FALSE	FALSE
ACP6	ENSG00000162836.7	chr1	147101454	147142618	-	TRUE	TRUE	FALSE	FALSE	FALSE
ACPL2	ENSG00000155893.7	chr3	140947569	141013748	+	TRUE	TRUE	FALSE	FALSE	FALSE
ACPP	ENSG00000014257.11	chr3	132036212	132087142	+	TRUE	FALSE	TRUE	TRUE	FALSE
ACPT	ENSG00000142513.4	chr19	51293673	51298481	+	TRUE	FALSE	FALSE	FALSE	FALSE
ACR	ENSG00000100312.6	chr22	51176625	51183762	+	TRUE	FALSE	FALSE	FALSE	FALSE
ACRBP	ENSG00000111644.3	chr12	6747242	6756626	-	TRUE	FALSE	TRUE	FALSE	FALSE
ACRV1	ENSG00000134940.9	chr11	125541418	125551018	-	TRUE	FALSE	FALSE	FALSE	FALSE
ACSBG1	ENSG00000103740.5	chr15	78459811	78538030	-	TRUE	FALSE	FALSE	FALSE	FALSE
ACSBG2	ENSG00000130377.9	chr19	6135259	6193112	+	TRUE	FALSE	FALSE	FALSE	FALSE
ACSF2	ENSG00000167107.8	chr17	48503520	48552206	+	TRUE	TRUE	FALSE	FALSE	FALSE
ACSF3	ENSG00000176715.11	chr16	89154784	89222254	+	TRUE	FALSE	FALSE	FALSE	FALSE
ACSL1	ENSG00000151726.9	chr4	185676750	185747972	-	TRUE	TRUE	FALSE	FALSE	FALSE
ACSL3	ENSG00000123983.9	chr2	223725653	223809357	+	TRUE	TRUE	FALSE	FALSE	FALSE
ACSL5	ENSG00000197142.6	chr10	114133777	114188138	+	TRUE	FALSE	TRUE	TRUE	FALSE
ACSL6	ENSG00000164398.8	chr5	131142684	131347936	-	TRUE	FALSE	FALSE	FALSE	FALSE
ACSM1	ENSG00000166743.5	chr16	20634560	20710212	-	TRUE	FALSE	TRUE	TRUE	FALSE
ACSM2A	ENSG00000183747.7	chr16	20462784	20498991	+	TRUE	FALSE	FALSE	FALSE	FALSE
ACSM2B	ENSG00000066813.10	chr16	20547549	20587749	-	TRUE	FALSE	FALSE	FALSE	FALSE
ACSM3	ENSG00000005187.7	chr16	20621566	20808903	+	TRUE	FALSE	TRUE	TRUE	FALSE
ACSM4	ENSG00000215009.5	chr12	7456881	7481320	+	TRUE	FALSE	FALSE	FALSE	FALSE
ACSM5	ENSG00000183549.6	chr16	20420857	20452658	+	TRUE	FALSE	FALSE	FALSE	FALSE
ACSS1	ENSG00000154930.10	chr20	24986869	25039616	-	TRUE	TRUE	FALSE	FALSE	FALSE
ACSS2	ENSG00000131069.15	chr20	33459950	33515769	+	TRUE	TRUE	FALSE	FALSE	FALSE
ACSS3	ENSG00000111058.3	chr12	81331595	81650533	+	TRUE	FALSE	FALSE	FALSE	FALSE
ACTA1	ENSG00000143632.10	chr1	229566993	229569845	-	TRUE	FALSE	FALSE	FALSE	FALSE
ACTA2	ENSG00000107796.8	chr10	90694832	90751147	-	TRUE	TRUE	FALSE	FALSE	FALSE
ACTB	ENSG00000075624.9	chr7	5566783	5603415	-	TRUE	TRUE	FALSE	FALSE	FALSE
ACTBL2	ENSG00000169067.2	chr5	56775847	56778636	-	TRUE	FALSE	FALSE	FALSE	TRUE
ACTC1	ENSG00000159251.6	chr15	35080298	35088340	-	TRUE	FALSE	FALSE	FALSE	FALSE
ACTG1	ENSG00000184009.5	chr17	79476998	79490873	-	TRUE	TRUE	FALSE	FALSE	FALSE
ACTG2	ENSG00000163017.9	chr2	74119442	74146992	+	TRUE	FALSE	FALSE	FALSE	FALSE
ACTL10	ENSG00000182584.4	chr20	32254305	32256331	+	TRUE	FALSE	TRUE	TRUE	FALSE
ACTL6A	ENSG00000136518.12	chr3	179280669	179306196	+	TRUE	TRUE	FALSE	FALSE	FALSE
ACTL6B	ENSG00000077080.5	chr7	100240721	100254084	-	TRUE	FALSE	FALSE	FALSE	FALSE
ACTL7A	ENSG00000187003.5	chr9	111624604	111626035	+	TRUE	FALSE	FALSE	FALSE	FALSE
ACTL7B	ENSG00000148156.6	chr9	111616872	111619239	-	TRUE	FALSE	FALSE	FALSE	FALSE
ACTL8	ENSG00000117148.6	chr1	18081809	18153558	+	TRUE	FALSE	FALSE	FALSE	FALSE
ACTL9	ENSG00000181786.3	chr19	8807752	8809172	-	TRUE	FALSE	FALSE	FALSE	FALSE
ACTN1	ENSG00000072110.9	chr14	69340861	69446157	-	TRUE	TRUE	FALSE	FALSE	FALSE
ACTN2	ENSG00000077522.8	chr1	236849755	236927931	+	TRUE	FALSE	FALSE	FALSE	FALSE
ACTN4	ENSG00000130402.7	chr19	39138290	39222223	+	TRUE	TRUE	FALSE	FALSE	FALSE
ACTR10	ENSG00000131966.9	chr14	58666799	58701750	+	TRUE	TRUE	FALSE	FALSE	FALSE
ACTR1A	ENSG00000138107.7	chr10	104238987	104262482	-	TRUE	TRUE	FALSE	FALSE	FALSE
ACTR1B	ENSG00000115073.6	chr2	98272432	98280570	-	TRUE	TRUE	FALSE	FALSE	FALSE
ACTR2	ENSG00000138071.9	chr2	65454888	65498387	+	TRUE	TRUE	FALSE	FALSE	FALSE
ACTR3	ENSG00000115091.7	chr2	114647538	114720173	+	TRUE	TRUE	FALSE	FALSE	FALSE
ACTR3B	ENSG00000133627.13	chr7	152456835	152552463	+	TRUE	TRUE	FALSE	FALSE	FALSE
ACTR3C	ENSG00000106526.6	chr7	149941006	150020814	-	TRUE	TRUE	FALSE	FALSE	FALSE
ACTR5	ENSG00000101442.8	chr20	37377086	37400834	+	TRUE	TRUE	FALSE	FALSE	FALSE
ACTR6	ENSG00000075089.5	chr12	100592901	100635643	+	TRUE	TRUE	FALSE	FALSE	FALSE
ACTR8	ENSG00000113812.9	chr3	53901094	53916229	-	TRUE	TRUE	FALSE	FALSE	FALSE
ACTRT2	ENSG00000169717.5	chr1	2938047	2939465	+	TRUE	FALSE	FALSE	FALSE	FALSE
ACTRT3	ENSG00000184378.2	chr3	169484710	169487683	-	TRUE	FALSE	FALSE	FALSE	FALSE
ACVR1	ENSG00000115170.9	chr2	158592959	158732374	-	TRUE	TRUE	FALSE	FALSE	FALSE
ACVR1B	ENSG00000135503.8	chr12	52345452	52390862	+	TRUE	TRUE	FALSE	FALSE	FALSE
ACVR1C	ENSG00000123612.11	chr2	158383280	158485517	-	TRUE	FALSE	FALSE	FALSE	FALSE
ACVR2A	ENSG00000121989.10	chr2	148602087	148688393	+	TRUE	TRUE	FALSE	FALSE	FALSE
ACVR2B	ENSG00000114739.9	chr3	38495343	38534633	+	TRUE	TRUE	FALSE	FALSE	FALSE
ACVRL1	ENSG00000139567.8	chr12	52300693	52317145	+	TRUE	FALSE	TRUE	FALSE	FALSE
ACY1	ENSG00000243989.3	chr3	52009067	52023213	+	TRUE	FALSE	TRUE	FALSE	FALSE
ACY3	ENSG00000132744.3	chr11	67410027	67418130	-	TRUE	FALSE	FALSE	FALSE	FALSE
ACYP1	ENSG00000119640.4	chr14	75519925	75536186	-	TRUE	TRUE	FALSE	FALSE	FALSE
ACYP2	ENSG00000170634.8	chr2	54197976	54532437	+	TRUE	TRUE	FALSE	FALSE	FALSE
AD000671.6	ENSG00000267120.3	chr19	36230154	36236333	-	FALSE	FALSE	FALSE	FALSE	FALSE
ADA	ENSG00000196839.8	chr20	43248164	43280874	-	TRUE	TRUE	FALSE	FALSE	FALSE
ADAD1	ENSG00000164113.6	chr4	123300122	123350957	+	TRUE	FALSE	FALSE	FALSE	FALSE
ADAD2	ENSG00000140955.6	chr16	84224745	84230774	+	TRUE	FALSE	FALSE	FALSE	FALSE
ADAL	ENSG00000168803.10	chr15	43622873	43646096	+	TRUE	TRUE	FALSE	FALSE	FALSE
ADAM10	ENSG00000137845.10	chr15	58887404	59042177	-	TRUE	TRUE	FALSE	FALSE	FALSE
ADAM11	ENSG00000073670.9	chr17	42836400	42859214	+	TRUE	TRUE	FALSE	FALSE	FALSE
ADAM12	ENSG00000148848.10	chr10	127700951	128077024	-	TRUE	FALSE	FALSE	FALSE	FALSE
ADAM15	ENSG00000143537.9	chr1	155023043	155035252	+	TRUE	TRUE	FALSE	FALSE	FALSE
ADAM17	ENSG00000151694.8	chr2	9628616	9695921	-	TRUE	TRUE	FALSE	FALSE	FALSE
ADAM18	ENSG00000168619.11	chr8	39442009	39587583	+	TRUE	FALSE	FALSE	FALSE	FALSE
ADAM19	ENSG00000135074.11	chr5	156822543	157002783	-	TRUE	TRUE	FALSE	FALSE	FALSE
ADAM2	ENSG00000104755.10	chr8	39601255	39695808	-	TRUE	FALSE	FALSE	FALSE	FALSE
ADAM20	ENSG00000134007.3	chr14	70989076	71001732	-	TRUE	FALSE	FALSE	FALSE	FALSE
ADAM21	ENSG00000139985.5	chr14	70918875	70926622	+	TRUE	FALSE	FALSE	FALSE	FALSE
ADAM22	ENSG00000008277.10	chr7	87563459	87832204	+	TRUE	FALSE	FALSE	FALSE	FALSE
ADAM23	ENSG00000114948.8	chr2	207308264	207485851	+	TRUE	FALSE	FALSE	FALSE	FALSE
ADAM28	ENSG00000042980.8	chr8	24151554	24216531	+	TRUE	FALSE	FALSE	FALSE	FALSE
ADAM29	ENSG00000168594.11	chr4	175750820	175899331	+	TRUE	FALSE	FALSE	FALSE	FALSE
ADAM30	ENSG00000134249.6	chr1	120436157	120439118	-	TRUE	FALSE	FALSE	FALSE	FALSE
ADAM32	ENSG00000197140.10	chr8	38964510	39142430	+	TRUE	FALSE	FALSE	FALSE	FALSE
ADAM33	ENSG00000149451.13	chr20	3648613	3662893	-	TRUE	FALSE	FALSE	FALSE	FALSE
ADAM7	ENSG00000069206.11	chr8	24298444	24384483	+	TRUE	FALSE	FALSE	FALSE	FALSE
ADAM8	ENSG00000151651.11	chr10	135075908	135090372	-	TRUE	FALSE	TRUE	TRUE	FALSE
ADAM9	ENSG00000168615.7	chr8	38854389	38962663	+	TRUE	TRUE	FALSE	FALSE	FALSE
ADAMDEC1	ENSG00000134028.10	chr8	24241799	24263526	+	TRUE	FALSE	FALSE	FALSE	FALSE
ADAMTS1	ENSG00000154734.10	chr21	28208067	28217728	-	TRUE	TRUE	FALSE	FALSE	FALSE
ADAMTS10	ENSG00000142303.9	chr19	8645127	8675620	-	TRUE	TRUE	FALSE	FALSE	FALSE
ADAMTS12	ENSG00000151388.6	chr5	33523641	33892297	-	TRUE	FALSE	FALSE	FALSE	FALSE
ADAMTS13	ENSG00000160323.14	chr9	136279479	136324508	+	TRUE	FALSE	FALSE	FALSE	FALSE
ADAMTS14	ENSG00000138316.6	chr10	72432560	72522197	+	TRUE	FALSE	FALSE	FALSE	FALSE
ADAMTS15	ENSG00000166106.2	chr11	130318870	130346532	+	TRUE	FALSE	FALSE	FALSE	FALSE
ADAMTS16	ENSG00000145536.11	chr5	5140444	5320417	+	TRUE	FALSE	FALSE	FALSE	FALSE
ADAMTS17	ENSG00000140470.9	chr15	100511795	100882210	-	TRUE	FALSE	FALSE	FALSE	FALSE
ADAMTS18	ENSG00000140873.11	chr16	77281711	77469011	-	TRUE	FALSE	FALSE	FALSE	FALSE
ADAMTS19	ENSG00000145808.4	chr5	128795959	129074376	+	TRUE	FALSE	FALSE	FALSE	FALSE
ADAMTS2	ENSG00000087116.9	chr5	178537853	178772431	-	TRUE	FALSE	FALSE	FALSE	FALSE
ADAMTS20	ENSG00000173157.12	chr12	43747670	43945724	-	TRUE	FALSE	FALSE	FALSE	FALSE
ADAMTS3	ENSG00000156140.4	chr4	73146687	73434516	-	TRUE	FALSE	FALSE	TRUE	FALSE
ADAMTS4	ENSG00000158859.9	chr1	161154099	161168846	-	TRUE	FALSE	FALSE	FALSE	FALSE
ADAMTS5	ENSG00000154736.5	chr21	28290232	28338832	-	TRUE	FALSE	TRUE	FALSE	FALSE
ADAMTS6	ENSG00000049192.10	chr5	64444564	64777747	-	TRUE	TRUE	FALSE	FALSE	FALSE
ADAMTS7	ENSG00000136378.10	chr15	79051546	79103773	-	TRUE	FALSE	FALSE	FALSE	FALSE
ADAMTS8	ENSG00000134917.9	chr11	130274821	130298888	-	TRUE	FALSE	FALSE	FALSE	FALSE
ADAMTS9	ENSG00000163638.9	chr3	64501334	64673676	-	TRUE	FALSE	FALSE	FALSE	FALSE
ADAMTSL1	ENSG00000178031.11	chr9	18473893	18910948	+	TRUE	FALSE	FALSE	FALSE	FALSE
ADAMTSL2	ENSG00000197859.5	chr9	136397287	136440641	+	TRUE	FALSE	FALSE	FALSE	FALSE
ADAMTSL3	ENSG00000156218.8	chr15	84322839	84708594	+	TRUE	FALSE	FALSE	FALSE	FALSE
ADAMTSL4	ENSG00000143382.9	chr1	150521885	150533413	+	TRUE	TRUE	FALSE	FALSE	FALSE
ADAMTSL4-AS1	ENSG00000203804.3	chr1	150533481	150533969	-	FALSE	FALSE	FALSE	FALSE	FALSE
ADAMTSL5	ENSG00000185761.6	chr19	1505018	1513603	-	TRUE	FALSE	FALSE	FALSE	FALSE
ADAP1	ENSG00000105963.9	chr7	937541	995043	-	TRUE	TRUE	FALSE	FALSE	FALSE
ADAP2	ENSG00000184060.6	chr17	29233363	29286340	+	TRUE	FALSE	TRUE	FALSE	FALSE
ADAR	ENSG00000160710.11	chr1	154554539	154600475	-	TRUE	TRUE	FALSE	FALSE	FALSE
ADARB1	ENSG00000197381.11	chr21	46493769	46646478	+	TRUE	TRUE	FALSE	FALSE	FALSE
ADARB2	ENSG00000185736.11	chr10	1228074	1779670	-	TRUE	FALSE	FALSE	FALSE	FALSE
ADAT1	ENSG00000065457.6	chr16	75630880	75657198	-	TRUE	TRUE	FALSE	FALSE	FALSE
ADAT2	ENSG00000189007.11	chr6	143743970	143771810	-	TRUE	TRUE	FALSE	FALSE	FALSE
ADAT3	ENSG00000213638.4	chr19	1905378	1913444	+	TRUE	FALSE	FALSE	FALSE	FALSE
ADC	ENSG00000142920.12	chr1	33546706	33586131	+	TRUE	FALSE	FALSE	FALSE	FALSE
ADCK1	ENSG00000063761.11	chr14	78266427	78401355	+	TRUE	FALSE	FALSE	FALSE	FALSE
ADCK2	ENSG00000133597.5	chr7	140372954	140396061	+	TRUE	FALSE	TRUE	FALSE	FALSE
ADCK3	ENSG00000163050.12	chr1	227085238	227175246	+	TRUE	TRUE	FALSE	FALSE	FALSE
ADCK4	ENSG00000123815.7	chr19	41197435	41224112	-	TRUE	TRUE	FALSE	FALSE	FALSE
ADCK5	ENSG00000173137.7	chr8	145596791	145618457	+	TRUE	FALSE	FALSE	TRUE	FALSE
ADCY1	ENSG00000164742.10	chr7	45613740	45762715	+	TRUE	FALSE	FALSE	FALSE	FALSE
ADCY10	ENSG00000143199.13	chr1	167778626	167883453	-	TRUE	FALSE	FALSE	FALSE	FALSE
ADCY2	ENSG00000078295.11	chr5	7396322	7830194	+	TRUE	FALSE	FALSE	FALSE	FALSE
ADCY3	ENSG00000138031.10	chr2	25042039	25142708	-	TRUE	FALSE	FALSE	FALSE	FALSE
ADCY4	ENSG00000129467.9	chr14	24787556	24804299	-	TRUE	FALSE	TRUE	TRUE	FALSE
ADCY5	ENSG00000173175.10	chr3	123001144	123168605	-	TRUE	FALSE	FALSE	FALSE	FALSE
ADCY6	ENSG00000174233.7	chr12	49159976	49182820	-	TRUE	FALSE	FALSE	FALSE	FALSE
ADCY7	ENSG00000121281.8	chr16	50280049	50352046	+	TRUE	TRUE	FALSE	FALSE	FALSE
ADCY8	ENSG00000155897.5	chr8	131792548	132054672	-	TRUE	FALSE	FALSE	FALSE	FALSE
ADCY9	ENSG00000162104.5	chr16	4003389	4166186	-	TRUE	TRUE	FALSE	FALSE	FALSE
ADCYAP1	ENSG00000141433.8	chr18	904945	912173	+	TRUE	FALSE	FALSE	FALSE	FALSE
ADCYAP1R1	ENSG00000078549.10	chr7	31092077	31151089	+	TRUE	FALSE	FALSE	FALSE	FALSE
ADD1	ENSG00000087274.12	chr4	2845585	2931803	+	TRUE	TRUE	FALSE	FALSE	FALSE
ADD2	ENSG00000075340.18	chr2	70834751	70995357	-	TRUE	FALSE	FALSE	FALSE	FALSE
ADD3	ENSG00000148700.9	chr10	111756127	111895323	+	TRUE	TRUE	FALSE	FALSE	FALSE
ADGB	ENSG00000118492.12	chr6	146920102	147136598	+	TRUE	FALSE	TRUE	TRUE	FALSE
ADH1A	ENSG00000187758.3	chr4	100197525	100212185	-	TRUE	FALSE	FALSE	FALSE	FALSE
ADH1B	ENSG00000196616.8	chr4	100226122	100242558	-	TRUE	FALSE	FALSE	FALSE	FALSE
ADH4	ENSG00000198099.4	chr4	100044809	100078949	-	TRUE	FALSE	FALSE	FALSE	FALSE
ADH5	ENSG00000197894.6	chr4	99992133	100009952	-	TRUE	TRUE	FALSE	FALSE	FALSE
ADH6	ENSG00000172955.13	chr4	100123796	100140694	-	TRUE	FALSE	FALSE	FALSE	FALSE
ADH7	ENSG00000196344.7	chr4	100333419	100356894	-	TRUE	FALSE	FALSE	FALSE	FALSE
ADHFE1	ENSG00000147576.11	chr8	67342421	67383836	+	TRUE	TRUE	FALSE	FALSE	FALSE
ADI1	ENSG00000182551.9	chr2	3501133	3523507	-	TRUE	TRUE	FALSE	FALSE	FALSE
ADIG	ENSG00000182035.7	chr20	37209839	37217106	+	TRUE	FALSE	FALSE	FALSE	FALSE
ADIPOQ	ENSG00000181092.5	chr3	186560464	186576252	+	TRUE	FALSE	FALSE	FALSE	FALSE
ADIPOR1	ENSG00000159346.8	chr1	202909952	202927700	-	TRUE	TRUE	FALSE	FALSE	FALSE
ADIPOR2	ENSG00000006831.9	chr12	1797741	1897844	+	TRUE	TRUE	FALSE	FALSE	FALSE
ADIRF	ENSG00000148671.9	chr10	88727950	88743691	+	TRUE	TRUE	FALSE	FALSE	FALSE
ADK	ENSG00000156110.9	chr10	75910961	76469061	+	TRUE	TRUE	FALSE	FALSE	FALSE
ADM	ENSG00000148926.5	chr11	10326228	10328944	+	TRUE	TRUE	FALSE	FALSE	FALSE
ADM2	ENSG00000128165.7	chr22	50919986	50924869	+	TRUE	FALSE	FALSE	FALSE	FALSE
ADM5	ENSG00000224420.3	chr19	50191922	50193832	+	TRUE	FALSE	FALSE	FALSE	FALSE
ADNP	ENSG00000101126.11	chr20	49505586	49547958	-	TRUE	TRUE	FALSE	FALSE	FALSE
ADNP2	ENSG00000101544.4	chr18	77866916	77905406	+	TRUE	TRUE	FALSE	FALSE	FALSE
ADO	ENSG00000181915.3	chr10	64564517	64568238	+	TRUE	TRUE	FALSE	FALSE	FALSE
ADORA1	ENSG00000163485.11	chr1	203059783	203136533	+	TRUE	FALSE	FALSE	FALSE	FALSE
ADORA2A	ENSG00000128271.15	chr22	24813848	24838328	+	TRUE	FALSE	TRUE	TRUE	FALSE
ADORA2B	ENSG00000170425.3	chr17	15848232	15879060	+	TRUE	FALSE	TRUE	FALSE	FALSE
ADORA3	ENSG00000121933.13	chr1	112025971	112106584	-	TRUE	FALSE	FALSE	FALSE	FALSE
ADPGK	ENSG00000159322.13	chr15	73043711	73078187	-	TRUE	TRUE	FALSE	FALSE	FALSE
ADPRH	ENSG00000144843.7	chr3	119298116	119308792	+	TRUE	FALSE	TRUE	FALSE	FALSE
ADPRHL1	ENSG00000153531.8	chr13	114076261	114107839	-	TRUE	FALSE	FALSE	FALSE	FALSE
ADPRHL2	ENSG00000116863.10	chr1	36554477	36559533	+	TRUE	TRUE	FALSE	FALSE	FALSE
ADPRM	ENSG00000170222.11	chr17	10600912	10614550	+	TRUE	TRUE	FALSE	FALSE	FALSE
ADRA1A	ENSG00000120907.13	chr8	26605668	26724790	-	TRUE	FALSE	FALSE	FALSE	FALSE
ADRA1B	ENSG00000170214.3	chr5	159343791	159399551	+	TRUE	FALSE	FALSE	FALSE	FALSE
ADRA1D	ENSG00000171873.6	chr20	4201330	4229721	-	TRUE	FALSE	FALSE	FALSE	FALSE
ADRA2A	ENSG00000150594.5	chr10	112836791	112840658	+	TRUE	FALSE	FALSE	FALSE	FALSE
ADRA2B	ENSG00000222040.3	chr2	96778708	96781984	-	TRUE	FALSE	FALSE	FALSE	FALSE
ADRA2C	ENSG00000184160.6	chr4	3768076	3770251	+	TRUE	FALSE	FALSE	FALSE	FALSE
ADRB1	ENSG00000043591.4	chr10	115803807	115806667	+	TRUE	FALSE	TRUE	FALSE	FALSE
ADRB2	ENSG00000169252.4	chr5	148206157	148208196	+	TRUE	TRUE	FALSE	FALSE	FALSE
ADRB3	ENSG00000188778.3	chr8	37820517	37824483	-	TRUE	FALSE	FALSE	FALSE	FALSE
ADRBK1	ENSG00000173020.6	chr11	67033882	67054027	+	TRUE	TRUE	FALSE	FALSE	FALSE
ADRBK2	ENSG00000100077.10	chr22	25960817	26125261	+	TRUE	TRUE	FALSE	FALSE	FALSE
ADRM1	ENSG00000130706.8	chr20	60877150	60883918	+	TRUE	TRUE	FALSE	FALSE	FALSE
ADSL	ENSG00000239900.7	chr22	40742508	40786467	+	TRUE	TRUE	FALSE	FALSE	FALSE
ADSS	ENSG00000035687.9	chr1	244571797	244615436	-	TRUE	TRUE	FALSE	FALSE	FALSE
ADSSL1	ENSG00000185100.6	chr14	105190524	105213662	+	TRUE	FALSE	TRUE	FALSE	FALSE
ADTRP	ENSG00000111863.8	chr6	11712288	11807279	-	TRUE	FALSE	FALSE	FALSE	FALSE
AE000662.92	ENSG00000259003.1	chr14	23025535	23027939	+	TRUE	FALSE	FALSE	FALSE	FALSE
AEBP1	ENSG00000106624.4	chr7	44143961	44154161	+	TRUE	FALSE	FALSE	FALSE	FALSE
AEBP2	ENSG00000139154.10	chr12	19556980	19873735	+	TRUE	TRUE	FALSE	FALSE	FALSE
AEN	ENSG00000181026.13	chr15	89164528	89175513	+	TRUE	TRUE	FALSE	FALSE	FALSE
AES	ENSG00000104964.10	chr19	3052909	3063105	-	TRUE	FALSE	TRUE	FALSE	FALSE
AF131215.5	ENSG00000215346.3	chr8	10983981	10987745	-	FALSE	FALSE	FALSE	FALSE	FALSE
AF165138.7	ENSG00000243440.2	chr21	15964252	16031142	-	TRUE	FALSE	FALSE	FALSE	FALSE
AFAP1	ENSG00000196526.6	chr4	7760442	7941653	-	TRUE	FALSE	FALSE	FALSE	FALSE
AFAP1L1	ENSG00000157510.9	chr5	148651435	148721365	+	TRUE	FALSE	FALSE	FALSE	FALSE
AFAP1L2	ENSG00000169129.10	chr10	116054584	116164515	-	TRUE	FALSE	FALSE	FALSE	FALSE
AFF1	ENSG00000172493.16	chr4	87856155	88062206	+	TRUE	TRUE	FALSE	FALSE	FALSE
AFF3	ENSG00000144218.14	chr2	100162324	100759201	-	TRUE	FALSE	TRUE	FALSE	FALSE
AFF4	ENSG00000072364.8	chr5	132211072	132299326	-	TRUE	TRUE	FALSE	FALSE	FALSE
AFG3L2	ENSG00000141385.5	chr18	12328944	12377313	-	TRUE	TRUE	FALSE	FALSE	FALSE
AFM	ENSG00000079557.3	chr4	74347401	74369691	+	TRUE	FALSE	FALSE	FALSE	FALSE
AFMID	ENSG00000183077.11	chr17	76183399	76203782	+	TRUE	FALSE	FALSE	FALSE	FALSE
AFP	ENSG00000081051.3	chr4	74296856	74321891	+	TRUE	FALSE	FALSE	FALSE	FALSE
AFTPH	ENSG00000119844.10	chr2	64751466	64820139	+	TRUE	TRUE	FALSE	FALSE	FALSE
AGA	ENSG00000038002.4	chr4	178351925	178363657	-	TRUE	TRUE	FALSE	FALSE	FALSE
AGAP1	ENSG00000157985.13	chr2	236402734	237040444	+	TRUE	FALSE	FALSE	FALSE	FALSE
AGAP10	ENSG00000204172.7	chr10	47191845	47239738	-	FALSE	FALSE	FALSE	FALSE	FALSE
AGAP2	ENSG00000135439.7	chr12	58118981	58135940	-	TRUE	FALSE	FALSE	TRUE	FALSE
AGAP2-AS1	ENSG00000255737.2	chr12	58120055	58122139	+	TRUE	FALSE	FALSE	FALSE	FALSE
AGAP3	ENSG00000133612.14	chr7	150782919	150841523	+	TRUE	TRUE	FALSE	FALSE	FALSE
AGAP4	ENSG00000188234.9	chr10	46321043	46349323	-	FALSE	FALSE	FALSE	FALSE	FALSE
AGAP5	ENSG00000172650.8	chr10	75434034	75457639	-	TRUE	FALSE	FALSE	FALSE	FALSE
AGAP6	ENSG00000204149.5	chr10	51748079	51770259	+	FALSE	FALSE	FALSE	FALSE	FALSE
AGAP7	ENSG00000204169.6	chr10	51464163	51486327	-	TRUE	FALSE	FALSE	TRUE	FALSE
AGAP8	ENSG00000174194.11	chr10	51224682	51371321	-	TRUE	FALSE	FALSE	FALSE	FALSE
AGAP9	ENSG00000198035.9	chr10	48189613	48237508	+	FALSE	FALSE	FALSE	FALSE	FALSE
AGBL1	ENSG00000166748.8	chr15	86685228	87572283	+	TRUE	FALSE	FALSE	FALSE	FALSE
AGBL2	ENSG00000165923.11	chr11	47681144	47736941	-	TRUE	FALSE	TRUE	TRUE	FALSE
AGBL3	ENSG00000146856.10	chr7	134671260	134832715	+	TRUE	TRUE	FALSE	FALSE	FALSE
AGBL4	ENSG00000186094.12	chr1	48998528	50489585	-	TRUE	FALSE	FALSE	FALSE	FALSE
AGBL5	ENSG00000084693.11	chr2	27265233	27293490	+	TRUE	TRUE	FALSE	FALSE	FALSE
AGER	ENSG00000204305.9	chr6	32148746	32152101	-	TRUE	FALSE	FALSE	FALSE	FALSE
AGFG1	ENSG00000173744.13	chr2	228336869	228425930	+	TRUE	TRUE	FALSE	FALSE	FALSE
AGFG2	ENSG00000106351.8	chr7	100136835	100165842	+	TRUE	TRUE	FALSE	FALSE	FALSE
AGGF1	ENSG00000164252.8	chr5	76325077	76361059	+	TRUE	TRUE	FALSE	FALSE	FALSE
AGK	ENSG00000006530.11	chr7	141250990	141355044	+	TRUE	TRUE	FALSE	FALSE	FALSE
AGL	ENSG00000162688.11	chr1	100315641	100389579	+	TRUE	TRUE	FALSE	FALSE	FALSE
AGMAT	ENSG00000116771.5	chr1	15898849	15911605	-	TRUE	FALSE	FALSE	FALSE	FALSE
AGMO	ENSG00000187546.9	chr7	15239944	15601640	-	TRUE	FALSE	FALSE	FALSE	FALSE
AGO1	ENSG00000092847.6	chr1	36335410	36395211	+	TRUE	TRUE	FALSE	FALSE	FALSE
AGO2	ENSG00000123908.7	chr8	141541265	141645718	-	TRUE	TRUE	FALSE	FALSE	FALSE
AGO3	ENSG00000126070.14	chr1	36396320	36538101	+	TRUE	TRUE	FALSE	FALSE	FALSE
AGO4	ENSG00000134698.10	chr1	36273774	36323491	+	TRUE	TRUE	FALSE	FALSE	FALSE
AGPAT1	ENSG00000204310.6	chr6	32135990	32145873	-	TRUE	TRUE	FALSE	FALSE	FALSE
AGPAT2	ENSG00000169692.8	chr9	139567596	139581875	-	TRUE	TRUE	FALSE	FALSE	FALSE
AGPAT3	ENSG00000160216.14	chr21	45285068	45406417	+	TRUE	TRUE	FALSE	FALSE	FALSE
AGPAT4	ENSG00000026652.9	chr6	161551012	161695093	-	TRUE	FALSE	TRUE	FALSE	FALSE
AGPAT5	ENSG00000155189.7	chr8	6565879	6617184	+	TRUE	TRUE	FALSE	FALSE	FALSE
AGPAT6	ENSG00000158669.7	chr8	41434707	41482520	+	TRUE	TRUE	FALSE	FALSE	FALSE
AGPAT9	ENSG00000138678.6	chr4	84457068	84527028	+	TRUE	TRUE	FALSE	FALSE	FALSE
AGPS	ENSG00000018510.8	chr2	178257373	178408564	+	TRUE	TRUE	FALSE	FALSE	FALSE
AGR2	ENSG00000106541.7	chr7	16831436	16873057	-	TRUE	FALSE	FALSE	FALSE	FALSE
AGR3	ENSG00000173467.4	chr7	16899030	16921611	-	TRUE	FALSE	FALSE	FALSE	FALSE
AGRN	ENSG00000188157.9	chr1	955504	991496	+	TRUE	FALSE	FALSE	FALSE	FALSE
AGRP	ENSG00000159723.4	chr16	67516475	67517716	-	TRUE	FALSE	FALSE	FALSE	FALSE
AGT	ENSG00000135744.7	chr1	230838270	230850043	-	TRUE	FALSE	FALSE	FALSE	FALSE
AGTPBP1	ENSG00000135049.11	chr9	88161456	88356944	-	TRUE	TRUE	FALSE	FALSE	FALSE
AGTR1	ENSG00000144891.13	chr3	148415572	148460795	+	TRUE	FALSE	FALSE	FALSE	FALSE
AGTRAP	ENSG00000177674.11	chr1	11796142	11814859	+	TRUE	TRUE	FALSE	FALSE	FALSE
AGXT	ENSG00000172482.4	chr2	241807897	241819919	+	TRUE	FALSE	FALSE	FALSE	FALSE
AGXT2	ENSG00000113492.9	chr5	34998207	35048198	-	TRUE	FALSE	FALSE	FALSE	FALSE
AHCTF1	ENSG00000153207.10	chr1	247002401	247095280	-	TRUE	TRUE	FALSE	FALSE	FALSE
AHCY	ENSG00000101444.8	chr20	32868075	32899608	-	TRUE	TRUE	FALSE	FALSE	FALSE
AHCYL1	ENSG00000168710.13	chr1	110527309	110566357	+	TRUE	TRUE	FALSE	FALSE	FALSE
AHCYL2	ENSG00000158467.12	chr7	128864865	129070052	+	TRUE	TRUE	FALSE	FALSE	FALSE
AHDC1	ENSG00000126705.9	chr1	27860547	27930942	-	TRUE	TRUE	FALSE	FALSE	FALSE
AHI1	ENSG00000135541.16	chr6	135604671	135818914	-	TRUE	TRUE	FALSE	FALSE	FALSE
AHNAK	ENSG00000124942.9	chr11	62201017	62323707	-	TRUE	TRUE	FALSE	FALSE	FALSE
AHNAK2	ENSG00000185567.6	chr14	105403582	105444694	-	TRUE	FALSE	FALSE	FALSE	FALSE
AHR	ENSG00000106546.8	chr7	17338247	17385776	+	TRUE	TRUE	FALSE	FALSE	FALSE
AHRR	ENSG00000063438.12	chr5	304292	438406	+	TRUE	FALSE	FALSE	FALSE	FALSE
AHSA1	ENSG00000100591.3	chr14	77924214	77935817	+	TRUE	TRUE	FALSE	FALSE	FALSE
AHSA2	ENSG00000173209.18	chr2	61404554	61418338	+	TRUE	TRUE	FALSE	FALSE	FALSE
AHSG	ENSG00000145192.8	chr3	186330713	186339107	+	TRUE	FALSE	FALSE	FALSE	FALSE
AHSP	ENSG00000169877.5	chr16	31539186	31540124	+	TRUE	FALSE	FALSE	FALSE	FALSE
AICDA	ENSG00000111732.6	chr12	8754763	8765467	-	TRUE	FALSE	FALSE	FALSE	FALSE
AIDA	ENSG00000186063.8	chr1	222841356	222886552	-	TRUE	TRUE	FALSE	FALSE	FALSE
AIF1	ENSG00000204472.8	chr6	31582962	31584798	+	TRUE	FALSE	TRUE	TRUE	FALSE
AIF1L	ENSG00000126878.8	chr9	133971864	133998539	+	TRUE	FALSE	FALSE	FALSE	FALSE
AIFM2	ENSG00000042286.10	chr10	71857980	71892690	-	TRUE	FALSE	FALSE	FALSE	FALSE
AIFM3	ENSG00000183773.11	chr22	21319397	21335649	+	TRUE	FALSE	FALSE	FALSE	FALSE
AIG1	ENSG00000146416.12	chr6	143381634	143661441	+	TRUE	TRUE	FALSE	FALSE	FALSE
AIM1	ENSG00000112297.10	chr6	106959731	107018326	+	TRUE	TRUE	FALSE	FALSE	FALSE
AIM1L	ENSG00000176092.9	chr1	26648351	26680621	-	TRUE	FALSE	FALSE	TRUE	FALSE
AIM2	ENSG00000163568.9	chr1	159032275	159116886	-	TRUE	FALSE	TRUE	TRUE	FALSE
AIMP1	ENSG00000164022.12	chr4	107236702	107270383	+	TRUE	TRUE	FALSE	FALSE	FALSE
AIMP2	ENSG00000106305.5	chr7	6048877	6063465	+	TRUE	FALSE	FALSE	FALSE	FALSE
AIP	ENSG00000110711.5	chr11	67250513	67258574	+	TRUE	FALSE	TRUE	TRUE	FALSE
AIPL1	ENSG00000129221.10	chr17	6297014	6338519	-	TRUE	FALSE	FALSE	FALSE	FALSE
AIRE	ENSG00000160224.12	chr21	45705722	45718531	+	TRUE	FALSE	FALSE	FALSE	FALSE
AJAP1	ENSG00000196581.6	chr1	4714793	4852594	+	TRUE	FALSE	FALSE	FALSE	FALSE
AJUBA	ENSG00000129474.11	chr14	23440384	23451851	-	TRUE	TRUE	FALSE	FALSE	FALSE
AK1	ENSG00000106992.13	chr9	130628760	130640022	-	TRUE	FALSE	FALSE	FALSE	FALSE
AK2	ENSG00000004455.12	chr1	33473586	33546597	-	TRUE	TRUE	FALSE	FALSE	FALSE
AK3	ENSG00000147853.12	chr9	4711156	4742043	-	TRUE	TRUE	FALSE	FALSE	FALSE
AK4	ENSG00000162433.10	chr1	65613233	65697828	+	TRUE	FALSE	TRUE	FALSE	FALSE
AK5	ENSG00000154027.14	chr1	77747737	78025651	+	TRUE	FALSE	TRUE	FALSE	FALSE
AK7	ENSG00000140057.4	chr14	96858449	96955764	+	TRUE	TRUE	FALSE	FALSE	FALSE
AK8	ENSG00000165695.5	chr9	135600966	135754164	-	TRUE	TRUE	FALSE	FALSE	FALSE
AK9	ENSG00000155085.11	chr6	109814060	110012420	-	TRUE	TRUE	FALSE	FALSE	FALSE
AKAP1	ENSG00000121057.8	chr17	55162454	55198710	+	TRUE	TRUE	FALSE	FALSE	FALSE
AKAP10	ENSG00000108599.10	chr17	19807616	19881656	-	TRUE	TRUE	FALSE	FALSE	FALSE
AKAP11	ENSG00000023516.7	chr13	42846290	42897396	+	TRUE	TRUE	FALSE	FALSE	FALSE
AKAP12	ENSG00000131016.12	chr6	151561135	151679692	+	TRUE	FALSE	FALSE	FALSE	FALSE
AKAP13	ENSG00000170776.15	chr15	85923803	86292586	+	TRUE	TRUE	FALSE	FALSE	FALSE
AKAP2	ENSG00000241978.5	chr9	112542770	112934792	+	TRUE	TRUE	FALSE	FALSE	FALSE
AKAP3	ENSG00000111254.3	chr12	4724675	4758213	-	TRUE	TRUE	FALSE	FALSE	FALSE
AKAP5	ENSG00000179841.8	chr14	64932218	64941221	+	TRUE	FALSE	FALSE	FALSE	FALSE
AKAP6	ENSG00000151320.6	chr14	32798480	33300567	+	TRUE	FALSE	FALSE	FALSE	FALSE
AKAP7	ENSG00000118507.11	chr6	131456807	131604675	+	TRUE	TRUE	FALSE	FALSE	FALSE
AKAP8	ENSG00000105127.4	chr19	15464197	15490609	-	TRUE	TRUE	FALSE	FALSE	FALSE
AKAP8L	ENSG00000011243.13	chr19	15490860	15529952	-	TRUE	TRUE	FALSE	FALSE	FALSE
AKAP9	ENSG00000127914.12	chr7	91570182	91739987	+	TRUE	TRUE	FALSE	FALSE	FALSE
AKIP1	ENSG00000166452.7	chr11	8932687	8941631	+	TRUE	TRUE	FALSE	FALSE	FALSE
AKIRIN1	ENSG00000174574.11	chr1	39456896	39471731	+	TRUE	TRUE	FALSE	FALSE	FALSE
AKIRIN2	ENSG00000135334.8	chr6	88384791	88411927	-	TRUE	TRUE	FALSE	FALSE	FALSE
AKNA	ENSG00000106948.12	chr9	117096437	117156685	-	TRUE	TRUE	FALSE	FALSE	FALSE
AKNAD1	ENSG00000162641.14	chr1	109358521	109506106	-	TRUE	TRUE	FALSE	FALSE	FALSE
AKR1A1	ENSG00000117448.9	chr1	46016216	46035721	+	TRUE	TRUE	FALSE	FALSE	FALSE
AKR1B1	ENSG00000085662.9	chr7	134127103	134144036	-	TRUE	TRUE	FALSE	FALSE	FALSE
AKR1B10	ENSG00000198074.5	chr7	134212345	134226160	+	TRUE	FALSE	FALSE	FALSE	FALSE
AKR1B15	ENSG00000227471.4	chr7	134233889	134264627	+	TRUE	FALSE	FALSE	FALSE	FALSE
AKR1C1	ENSG00000187134.8	chr10	4934797	5025475	+	TRUE	FALSE	FALSE	FALSE	FALSE
AKR1C2	ENSG00000151632.12	chr10	5029968	5060223	-	TRUE	FALSE	FALSE	FALSE	FALSE
AKR1C3	ENSG00000196139.7	chr10	5077547	5149878	+	TRUE	FALSE	FALSE	FALSE	FALSE
AKR1C4	ENSG00000198610.6	chr10	5237426	5260912	+	TRUE	FALSE	FALSE	FALSE	FALSE
AKR1CL1	ENSG00000196326.6	chr10	5196336	5244449	-	TRUE	FALSE	FALSE	FALSE	FALSE
AKR1D1	ENSG00000122787.10	chr7	137687071	137802732	+	TRUE	TRUE	FALSE	FALSE	FALSE
AKR1E2	ENSG00000165568.13	chr10	4828822	4890254	+	TRUE	FALSE	FALSE	FALSE	FALSE
AKR7A2	ENSG00000053371.8	chr1	19630460	19638640	-	TRUE	TRUE	FALSE	FALSE	FALSE
AKR7A3	ENSG00000162482.4	chr1	19609053	19615744	-	TRUE	FALSE	FALSE	FALSE	FALSE
AKT1	ENSG00000142208.11	chr14	105235687	105262088	-	TRUE	TRUE	FALSE	FALSE	FALSE
AKT1S1	ENSG00000204673.6	chr19	50372296	50381716	-	TRUE	TRUE	FALSE	FALSE	FALSE
AKT2	ENSG00000105221.12	chr19	40736225	40791443	-	TRUE	TRUE	FALSE	FALSE	FALSE
AKT3	ENSG00000117020.12	chr1	243651536	244014381	-	TRUE	TRUE	FALSE	FALSE	FALSE
AKTIP	ENSG00000166971.12	chr16	53524953	53538323	-	TRUE	TRUE	FALSE	FALSE	FALSE
AL009178.1	ENSG00000269155.1	chr6	168196211	168198927	+	FALSE	FALSE	FALSE	FALSE	FALSE
AL020996.1	ENSG00000223474.2	chr1	26145213	26147288	-	FALSE	FALSE	FALSE	FALSE	FALSE
AL021546.6	ENSG00000111780.8	chr12	120876002	120897809	+	FALSE	FALSE	FALSE	FALSE	FALSE
AL021920.2	ENSG00000268991.1	chr1	17060448	17060956	-	FALSE	FALSE	FALSE	FALSE	FALSE
AL022328.1	ENSG00000268427.1	chr22	50714104	50714350	+	FALSE	FALSE	FALSE	FALSE	FALSE
AL031320.1	ENSG00000268402.1	chr6	143759576	143764295	+	FALSE	FALSE	FALSE	FALSE	FALSE
AL031590.1	ENSG00000214854.3	chr22	39656866	39657063	-	FALSE	FALSE	FALSE	FALSE	FALSE
AL031663.1	ENSG00000268111.1	chr20	44095911	44107452	-	FALSE	FALSE	FALSE	FALSE	FALSE
AL031663.2	ENSG00000269549.1	chr20	44074072	44077220	+	FALSE	FALSE	FALSE	FALSE	FALSE
AL031666.2	ENSG00000267882.1	chr20	45947247	45949467	+	FALSE	FALSE	FALSE	FALSE	FALSE
AL033381.1	ENSG00000176515.1	chr6	1080165	1105181	+	FALSE	FALSE	FALSE	FALSE	FALSE
AL035252.1	ENSG00000268302.1	chr20	25207123	25207370	-	FALSE	FALSE	FALSE	FALSE	FALSE
AL035406.1	ENSG00000268332.1	chr1	6100631	6101399	-	FALSE	FALSE	FALSE	FALSE	FALSE
AL035588.1	ENSG00000268275.1	chr6	41653965	41654127	+	FALSE	FALSE	FALSE	FALSE	FALSE
AL035681.1	ENSG00000269104.1	chr22	41685389	41685686	-	FALSE	FALSE	FALSE	FALSE	FALSE
AL049747.1	ENSG00000268818.1	chr22	36023041	36031181	-	FALSE	FALSE	FALSE	FALSE	FALSE
AL049829.1	ENSG00000268702.1	chr14	23790840	23791484	-	FALSE	FALSE	FALSE	FALSE	FALSE
AL049840.1	ENSG00000224997.1	chr14	104177608	104179149	+	FALSE	FALSE	FALSE	FALSE	FALSE
AL050302.1	ENSG00000256715.1	chr21	14741932	14745386	-	FALSE	FALSE	FALSE	FALSE	FALSE
AL050303.1	ENSG00000269011.1	chr21	15051622	15053459	-	FALSE	FALSE	FALSE	FALSE	FALSE
AL078585.1	ENSG00000225683.1	chr6	163586447	163612840	-	FALSE	FALSE	FALSE	FALSE	FALSE
AL079342.1	ENSG00000203863.1	chr6	89674247	89676685	+	FALSE	FALSE	FALSE	FALSE	FALSE
AL096677.1	ENSG00000269407.1	chr20	23330016	23334066	-	FALSE	FALSE	FALSE	FALSE	FALSE
AL109659.1	ENSG00000269709.1	chr1	48569307	48569878	+	FALSE	FALSE	FALSE	FALSE	FALSE
AL109927.1	ENSG00000268552.1	chr1	28177086	28177255	-	FALSE	FALSE	FALSE	FALSE	FALSE
AL117190.2	ENSG00000267918.1	chr14	101295067	101295537	-	FALSE	FALSE	FALSE	FALSE	FALSE
AL117190.3	ENSG00000269375.1	chr14	101359266	101360646	+	FALSE	FALSE	FALSE	FALSE	FALSE
AL118506.1	ENSG00000267848.1	chr20	62585008	62585495	+	FALSE	FALSE	FALSE	FALSE	FALSE
AL121761.2	ENSG00000268628.1	chr20	19738297	19738679	-	FALSE	FALSE	FALSE	FALSE	FALSE
AL121895.1	ENSG00000269650.1	chr20	34756462	34758180	-	FALSE	FALSE	FALSE	FALSE	FALSE
AL121901.1	ENSG00000269117.1	chr20	31823092	31823387	+	FALSE	FALSE	FALSE	FALSE	FALSE
AL121963.1	ENSG00000234188.1	chr6	116442321	116443093	+	FALSE	FALSE	FALSE	FALSE	FALSE
AL132989.1	ENSG00000268466.1	chr14	58754752	58755865	+	FALSE	FALSE	FALSE	FALSE	FALSE
AL133262.1	ENSG00000267849.1	chr6	44400473	44400720	-	FALSE	FALSE	FALSE	FALSE	FALSE
AL133318.1	ENSG00000269120.1	chr13	41111139	41111323	-	FALSE	FALSE	FALSE	FALSE	FALSE
AL133373.1	ENSG00000268657.1	chr14	92038789	92041383	-	FALSE	FALSE	FALSE	FALSE	FALSE
AL133481.1	ENSG00000235705.4	chr10	81266127	81270678	-	FALSE	FALSE	FALSE	FALSE	FALSE
AL135998.1	ENSG00000215306.1	chr14	23286464	23291750	-	FALSE	FALSE	FALSE	FALSE	FALSE
AL136115.1	ENSG00000212673.1	chr1	32379175	32380745	+	FALSE	FALSE	FALSE	FALSE	FALSE
AL136218.1	ENSG00000215462.1	chr13	50007496	50020554	-	FALSE	FALSE	FALSE	FALSE	FALSE
AL136376.1	ENSG00000269279.1	chr1	116915891	116926718	-	FALSE	FALSE	FALSE	FALSE	FALSE
AL136531.1	ENSG00000203630.3	chr20	1316229	1317555	-	FALSE	FALSE	FALSE	FALSE	FALSE
AL137002.1	ENSG00000268130.1	chr13	113755564	113756608	-	FALSE	FALSE	FALSE	FALSE	FALSE
AL137026.1	ENSG00000269515.1	chr10	44873688	44878739	+	FALSE	FALSE	FALSE	FALSE	FALSE
AL137798.1	ENSG00000237847.2	chr1	16999499	17000007	+	FALSE	FALSE	FALSE	FALSE	FALSE
AL138764.1	ENSG00000226209.1	chr10	13350146	13350447	-	FALSE	FALSE	FALSE	FALSE	FALSE
AL138815.1	ENSG00000215549.1	chr13	26442062	26455095	+	FALSE	FALSE	FALSE	FALSE	FALSE
AL138815.2	ENSG00000268344.1	chr13	26452423	26452679	-	FALSE	FALSE	FALSE	FALSE	FALSE
AL138847.1	ENSG00000269624.1	chr1	63073438	63075249	+	FALSE	FALSE	FALSE	FALSE	FALSE
AL139080.1	ENSG00000268735.1	chr13	24322244	24323901	+	FALSE	FALSE	FALSE	FALSE	FALSE
AL139099.1	ENSG00000253459.3	chr14	50064194	50065882	-	FALSE	FALSE	FALSE	FALSE	FALSE
AL139147.1	ENSG00000248458.2	chr1	67131548	67142710	-	FALSE	FALSE	FALSE	FALSE	FALSE
AL139333.1	ENSG00000214479.1	chr6	83782693	83782854	+	FALSE	FALSE	FALSE	FALSE	FALSE
AL158091.1	ENSG00000269223.1	chr20	62474780	62475273	-	FALSE	FALSE	FALSE	FALSE	FALSE
AL158147.2	ENSG00000269305.1	chr9	4859121	4859260	-	FALSE	FALSE	FALSE	FALSE	FALSE
AL160175.1	ENSG00000268457.1	chr20	30309002	30309134	+	FALSE	FALSE	FALSE	FALSE	FALSE
AL160274.1	ENSG00000268482.1	chr9	35361057	35361262	-	FALSE	FALSE	FALSE	FALSE	FALSE
AL160286.1	ENSG00000269064.1	chr1	179443717	179457805	-	FALSE	FALSE	FALSE	FALSE	FALSE
AL161450.1	ENSG00000268155.1	chr9	5077164	5084580	-	FALSE	FALSE	FALSE	FALSE	FALSE
AL161645.2	ENSG00000268925.1	chr10	135341027	135342661	-	FALSE	FALSE	FALSE	FALSE	FALSE
AL161784.1	ENSG00000267987.1	chr9	124103626	124110410	+	FALSE	FALSE	FALSE	FALSE	FALSE
AL161915.1	ENSG00000212670.1	chr1	54569969	54571750	+	FALSE	FALSE	FALSE	FALSE	FALSE
AL162389.1	ENSG00000214645.3	chr9	110539472	110540419	-	FALSE	FALSE	FALSE	FALSE	FALSE
AL162407.1	ENSG00000234631.1	chr10	115674531	115676949	+	FALSE	FALSE	FALSE	FALSE	FALSE
AL162424.1	ENSG00000269738.1	chr9	125148345	125148928	-	FALSE	FALSE	FALSE	FALSE	FALSE
AL162431.1	ENSG00000234237.2	chr1	180941696	180949868	+	FALSE	FALSE	FALSE	FALSE	FALSE
AL163636.6	ENSG00000259171.1	chr14	21152747	21168735	+	FALSE	FALSE	FALSE	FALSE	FALSE
AL353354.1	ENSG00000215902.1	chr1	28527014	28527152	-	FALSE	FALSE	FALSE	FALSE	FALSE
AL353354.2	ENSG00000269804.1	chr1	28527071	28527419	+	FALSE	FALSE	FALSE	FALSE	FALSE
AL353583.1	ENSG00000269879.1	chr10	24770274	24770632	-	FALSE	FALSE	FALSE	FALSE	FALSE
AL353608.1	ENSG00000228537.1	chr9	70866136	70866572	-	FALSE	FALSE	FALSE	FALSE	FALSE
AL353791.1	ENSG00000227921.1	chr9	40028621	40032417	+	FALSE	FALSE	FALSE	FALSE	FALSE
AL354718.1	ENSG00000268578.1	chr9	45441274	45441542	-	FALSE	FALSE	FALSE	FALSE	FALSE
AL354808.2	ENSG00000269591.1	chr13	20268548	20269240	+	FALSE	FALSE	FALSE	FALSE	FALSE
AL354898.1	ENSG00000215428.2	chr9	133274030	133282639	+	FALSE	FALSE	FALSE	FALSE	FALSE
AL354993.1	ENSG00000227164.2	chr20	52105496	52106164	+	FALSE	FALSE	FALSE	FALSE	FALSE
AL355149.2	ENSG00000268674.1	chr1	16865562	16866070	+	FALSE	FALSE	FALSE	FALSE	FALSE
AL355390.1	ENSG00000177596.1	chr13	74987095	74993252	-	FALSE	FALSE	FALSE	FALSE	FALSE
AL355490.1	ENSG00000224474.2	chr10	99179229	99185831	-	FALSE	FALSE	FALSE	FALSE	FALSE
AL355531.2	ENSG00000268421.1	chr10	131308885	131309525	-	FALSE	FALSE	FALSE	FALSE	FALSE
AL356215.1	ENSG00000269766.1	chr11	35150092	35150215	-	FALSE	FALSE	FALSE	FALSE	FALSE
AL356356.1	ENSG00000225996.2	chr1	150521898	150524367	+	FALSE	FALSE	FALSE	FALSE	FALSE
AL357673.1	ENSG00000248835.2	chr1	54635334	54637997	-	FALSE	FALSE	FALSE	FALSE	FALSE
AL358113.1	ENSG00000269295.1	chr9	71869332	71869642	-	TRUE	FALSE	FALSE	FALSE	FALSE
AL358333.1	ENSG00000267802.1	chr14	52436015	52436247	-	FALSE	FALSE	FALSE	FALSE	FALSE
AL358813.2	ENSG00000203815.2	chr1	149675979	149676609	+	FALSE	FALSE	FALSE	FALSE	FALSE
AL359091.2	ENSG00000268211.1	chr9	131062368	131064212	+	FALSE	FALSE	FALSE	FALSE	FALSE
AL359195.1	ENSG00000204038.3	chr10	82009467	82013395	+	FALSE	FALSE	FALSE	FALSE	FALSE
AL359693.1	ENSG00000269494.1	chr6	82262308	82262537	-	FALSE	FALSE	FALSE	FALSE	FALSE
AL359736.1	ENSG00000205850.6	chr13	24895265	24895566	-	FALSE	FALSE	FALSE	FALSE	FALSE
AL359878.1	ENSG00000205740.1	chr10	1017098	1034281	-	FALSE	FALSE	FALSE	FALSE	FALSE
AL360004.1	ENSG00000196979.1	chr9	132902890	132906498	-	FALSE	FALSE	FALSE	FALSE	FALSE
AL360181.1	ENSG00000268882.1	chr10	135192721	135193102	-	FALSE	FALSE	FALSE	FALSE	FALSE
AL365202.1	ENSG00000203286.4	chr9	3452306	3469181	-	FALSE	FALSE	FALSE	FALSE	FALSE
AL390778.1	ENSG00000269408.1	chr9	138150513	138151275	-	FALSE	FALSE	FALSE	FALSE	FALSE
AL391152.1	ENSG00000212928.1	chr14	57671889	57673291	+	FALSE	FALSE	FALSE	FALSE	FALSE
AL391421.1	ENSG00000204049.1	chr10	79626634	79629368	+	FALSE	FALSE	FALSE	FALSE	FALSE
AL441883.1	ENSG00000268059.1	chr6	13615729	13621126	-	FALSE	FALSE	FALSE	FALSE	FALSE
AL445665.1	ENSG00000176134.4	chr9	69650264	69660358	+	FALSE	FALSE	FALSE	FALSE	FALSE
AL445989.1	ENSG00000226974.2	chr13	64320935	64321323	+	FALSE	FALSE	FALSE	FALSE	FALSE
AL450307.1	ENSG00000189275.3	chr10	133604735	133622535	-	FALSE	FALSE	FALSE	FALSE	FALSE
AL513478.1	ENSG00000232866.3	chr9	43135096	43135514	+	FALSE	FALSE	FALSE	FALSE	FALSE
AL583828.1	ENSG00000187461.5	chr6	13469514	13486415	-	FALSE	FALSE	FALSE	FALSE	FALSE
AL589739.1	ENSG00000269753.1	chr1	2258582	2259042	+	FALSE	FALSE	FALSE	FALSE	FALSE
AL589765.1	ENSG00000240510.2	chr1	151682910	151702070	+	FALSE	FALSE	FALSE	FALSE	FALSE
AL590235.1	ENSG00000268781.1	chr4	3511524	3511678	-	FALSE	FALSE	FALSE	FALSE	FALSE
AL590452.1	ENSG00000268172.1	chr1	144989310	144991365	+	FALSE	FALSE	FALSE	FALSE	FALSE
AL590483.1	ENSG00000268146.1	chr1	244227633	244231211	+	FALSE	FALSE	FALSE	FALSE	FALSE
AL590560.1	ENSG00000269620.1	chr1	159879885	159880159	-	FALSE	FALSE	FALSE	FALSE	FALSE
AL590708.2	ENSG00000232850.1	chr9	130890613	130891481	+	FALSE	FALSE	FALSE	FALSE	FALSE
AL590714.1	ENSG00000268387.1	chr1	161190161	161192296	+	FALSE	FALSE	FALSE	FALSE	FALSE
AL590822.1	ENSG00000203301.2	chr1	2143361	2145620	-	FALSE	FALSE	FALSE	FALSE	FALSE
AL590822.2	ENSG00000269554.1	chr1	2121238	2123179	+	FALSE	FALSE	FALSE	FALSE	FALSE
AL590867.1	ENSG00000213121.2	chr6	153552456	153668623	+	FALSE	FALSE	FALSE	FALSE	FALSE
AL591025.1	ENSG00000214239.1	chr6	159047472	159049322	+	FALSE	FALSE	FALSE	FALSE	FALSE
AL591479.1	ENSG00000269337.1	chr9	70646590	70648956	+	FALSE	FALSE	FALSE	FALSE	FALSE
AL591684.1	ENSG00000215020.3	chr10	48255280	48279199	+	FALSE	FALSE	FALSE	FALSE	FALSE
AL591806.1	ENSG00000268154.1	chr1	161035656	161035943	+	FALSE	FALSE	FALSE	FALSE	FALSE
AL592284.1	ENSG00000231360.2	chr1	144339739	144521058	+	FALSE	FALSE	FALSE	FALSE	FALSE
AL596220.1	ENSG00000268662.1	chr1	186364124	186365908	-	FALSE	FALSE	FALSE	FALSE	FALSE
AL603965.1	ENSG00000215033.3	chr10	47746963	47770871	+	FALSE	FALSE	FALSE	FALSE	FALSE
AL606500.1	ENSG00000268141.1	chr1	154585068	154585190	+	FALSE	FALSE	FALSE	FALSE	FALSE
AL626787.1	ENSG00000267884.1	chr1	166026680	166028709	-	FALSE	FALSE	FALSE	FALSE	FALSE
AL627171.1	ENSG00000197502.1	chr14	50300811	50311552	-	FALSE	FALSE	FALSE	FALSE	FALSE
AL627171.2	ENSG00000269832.1	chr14	50291994	50293258	+	FALSE	FALSE	FALSE	FALSE	FALSE
AL627309.1	ENSG00000237683.5	chr1	134902	139379	-	FALSE	FALSE	FALSE	FALSE	FALSE
AL645608.1	ENSG00000268179.1	chr1	861265	866445	-	FALSE	FALSE	FALSE	FALSE	FALSE
AL645608.2	ENSG00000269308.1	chr1	818044	819983	+	FALSE	FALSE	FALSE	FALSE	FALSE
AL645728.1	ENSG00000215014.3	chr1	1510356	1511373	+	FALSE	FALSE	FALSE	FALSE	FALSE
AL645730.2	ENSG00000227839.1	chr1	50459991	50461874	+	FALSE	FALSE	FALSE	FALSE	FALSE
AL645922.1	ENSG00000268923.1	chr6	31973946	31974881	-	FALSE	FALSE	FALSE	FALSE	FALSE
AL646016.1	ENSG00000268365.1	chr1	240629184	240643504	-	FALSE	FALSE	FALSE	FALSE	FALSE
AL669831.1	ENSG00000269831.1	chr1	738533	739137	-	FALSE	FALSE	FALSE	FALSE	FALSE
AL807752.1	ENSG00000268996.1	chr9	139980808	139981121	-	FALSE	FALSE	FALSE	FALSE	FALSE
AL929472.1	ENSG00000230610.1	chr1	38292233	38293886	-	FALSE	FALSE	FALSE	FALSE	FALSE
AL953854.2	ENSG00000236029.4	chr9	47295856	47314322	-	FALSE	FALSE	FALSE	FALSE	FALSE
ALAD	ENSG00000148218.11	chr9	116148598	116163613	-	TRUE	FALSE	TRUE	TRUE	FALSE
ALAS1	ENSG00000023330.10	chr3	52232103	52248343	+	TRUE	TRUE	FALSE	FALSE	FALSE
ALB	ENSG00000163631.12	chr4	74262832	74287129	+	TRUE	FALSE	FALSE	FALSE	FALSE
ALCAM	ENSG00000170017.8	chr3	105085754	105295744	+	TRUE	TRUE	FALSE	FALSE	FALSE
ALDH16A1	ENSG00000161618.5	chr19	49956427	49974305	+	TRUE	TRUE	FALSE	FALSE	FALSE
ALDH18A1	ENSG00000059573.4	chr10	97365697	97416463	-	TRUE	TRUE	FALSE	FALSE	FALSE
ALDH1A1	ENSG00000165092.8	chr9	75515579	75695358	-	TRUE	FALSE	TRUE	FALSE	FALSE
ALDH1A2	ENSG00000128918.10	chr15	58245623	58790065	-	TRUE	FALSE	TRUE	TRUE	FALSE
ALDH1A3	ENSG00000184254.12	chr15	101417920	101456831	+	TRUE	FALSE	FALSE	FALSE	FALSE
ALDH1B1	ENSG00000137124.6	chr9	38392662	38398658	+	TRUE	TRUE	FALSE	FALSE	FALSE
ALDH1L1	ENSG00000144908.9	chr3	125822413	125916837	-	TRUE	FALSE	FALSE	FALSE	FALSE
ALDH1L2	ENSG00000136010.9	chr12	105413569	105478355	-	TRUE	FALSE	FALSE	FALSE	FALSE
ALDH2	ENSG00000111275.8	chr12	112204692	112247782	+	TRUE	FALSE	TRUE	TRUE	FALSE
ALDH3A1	ENSG00000108602.13	chr17	19641298	19652256	-	TRUE	FALSE	FALSE	FALSE	FALSE
ALDH3A2	ENSG00000072210.14	chr17	19551450	19580911	+	TRUE	TRUE	FALSE	FALSE	FALSE
ALDH3B1	ENSG00000006534.11	chr11	67776049	67796744	+	TRUE	FALSE	TRUE	TRUE	FALSE
ALDH3B2	ENSG00000132746.10	chr11	67429634	67448671	-	TRUE	FALSE	FALSE	FALSE	FALSE
ALDH4A1	ENSG00000159423.12	chr1	19197927	19229275	-	TRUE	TRUE	FALSE	FALSE	FALSE
ALDH5A1	ENSG00000112294.8	chr6	24495081	24537435	+	TRUE	FALSE	FALSE	FALSE	FALSE
ALDH6A1	ENSG00000119711.8	chr14	74523554	74551196	-	TRUE	TRUE	FALSE	FALSE	FALSE
ALDH7A1	ENSG00000164904.11	chr5	125877534	125931110	-	TRUE	FALSE	FALSE	FALSE	FALSE
ALDH8A1	ENSG00000118514.9	chr6	135238529	135271260	-	TRUE	FALSE	FALSE	FALSE	FALSE
ALDH9A1	ENSG00000143149.8	chr1	165631454	165668100	-	TRUE	TRUE	FALSE	FALSE	FALSE
ALDOA	ENSG00000149925.12	chr16	30064412	30081778	+	TRUE	TRUE	FALSE	FALSE	FALSE
ALDOB	ENSG00000136872.13	chr9	104182861	104198105	-	TRUE	FALSE	FALSE	FALSE	FALSE
ALDOC	ENSG00000109107.9	chr17	26900134	26904282	-	TRUE	FALSE	FALSE	FALSE	FALSE
ALG1	ENSG00000033011.7	chr16	5083704	5137380	+	TRUE	TRUE	FALSE	FALSE	FALSE
ALG10	ENSG00000139133.2	chr12	34175217	34182629	+	TRUE	FALSE	FALSE	FALSE	FALSE
ALG10B	ENSG00000175548.4	chr12	38710381	38717784	+	TRUE	FALSE	FALSE	FALSE	FALSE
ALG11	ENSG00000253710.1	chr13	52586535	52603800	+	TRUE	TRUE	FALSE	FALSE	FALSE
ALG12	ENSG00000182858.9	chr22	50293878	50312106	-	TRUE	TRUE	FALSE	FALSE	FALSE
ALG14	ENSG00000172339.9	chr1	95439964	95538501	-	TRUE	TRUE	FALSE	FALSE	FALSE
ALG1L	ENSG00000189366.5	chr3	125648119	125655882	-	TRUE	FALSE	FALSE	FALSE	FALSE
ALG2	ENSG00000119523.8	chr9	101978709	101984238	-	TRUE	TRUE	FALSE	FALSE	FALSE
ALG3	ENSG00000214160.5	chr3	183960090	183967336	-	TRUE	TRUE	FALSE	FALSE	FALSE
ALG5	ENSG00000120697.4	chr13	37523913	37574398	-	TRUE	TRUE	FALSE	FALSE	FALSE
ALG6	ENSG00000088035.11	chr1	63833262	63904233	+	TRUE	TRUE	FALSE	FALSE	FALSE
ALG8	ENSG00000159063.8	chr11	77811983	77850706	-	TRUE	TRUE	FALSE	FALSE	FALSE
ALG9	ENSG00000086848.10	chr11	111652920	111742305	-	TRUE	TRUE	FALSE	FALSE	FALSE
ALG9	ENSG00000258529.1	chr11	111657011	111750149	-	TRUE	TRUE	FALSE	FALSE	FALSE
ALK	ENSG00000171094.11	chr2	29415641	30144432	-	TRUE	FALSE	FALSE	FALSE	FALSE
ALKBH1	ENSG00000100601.5	chr14	78138748	78174363	-	TRUE	TRUE	FALSE	FALSE	FALSE
ALKBH2	ENSG00000189046.6	chr12	109525997	109531436	-	TRUE	FALSE	FALSE	FALSE	FALSE
ALKBH3	ENSG00000166199.8	chr11	43902362	43941816	+	TRUE	TRUE	FALSE	FALSE	FALSE
ALKBH4	ENSG00000160993.3	chr7	102096686	102105323	-	TRUE	TRUE	FALSE	FALSE	FALSE
ALKBH5	ENSG00000091542.8	chr17	18086393	18113268	+	TRUE	TRUE	FALSE	FALSE	FALSE
ALKBH6	ENSG00000239382.6	chr19	36500023	36505141	-	TRUE	TRUE	FALSE	FALSE	FALSE
ALKBH7	ENSG00000125652.3	chr19	6372445	6375042	+	TRUE	FALSE	TRUE	TRUE	FALSE
ALKBH8	ENSG00000137760.10	chr11	107373453	107436472	-	TRUE	TRUE	FALSE	FALSE	FALSE
ALLC	ENSG00000151360.5	chr2	3705786	3750261	+	TRUE	FALSE	FALSE	FALSE	FALSE
ALMS1	ENSG00000116127.13	chr2	73612887	73837920	+	TRUE	TRUE	FALSE	FALSE	FALSE
ALOX12	ENSG00000108839.7	chr17	6899385	6914055	+	TRUE	FALSE	FALSE	FALSE	FALSE
ALOX12B	ENSG00000179477.5	chr17	7975955	7991021	-	TRUE	FALSE	FALSE	FALSE	FALSE
ALOX15	ENSG00000161905.8	chr17	4534198	4545589	-	TRUE	FALSE	FALSE	FALSE	FALSE
ALOX15B	ENSG00000179593.11	chr17	7942336	7952452	+	TRUE	FALSE	FALSE	FALSE	FALSE
ALOX5	ENSG00000012779.6	chr10	45869662	45941561	+	TRUE	TRUE	FALSE	FALSE	FALSE
ALOX5AP	ENSG00000132965.5	chr13	31309646	31338556	+	TRUE	FALSE	TRUE	TRUE	FALSE
ALOXE3	ENSG00000179148.5	chr17	7999219	8022365	-	TRUE	TRUE	FALSE	FALSE	FALSE
ALPI	ENSG00000163295.4	chr2	233320834	233324742	+	TRUE	FALSE	FALSE	FALSE	FALSE
ALPK1	ENSG00000073331.13	chr4	113206666	113363776	+	TRUE	FALSE	TRUE	TRUE	FALSE
ALPK2	ENSG00000198796.6	chr18	56148480	56296189	-	TRUE	FALSE	FALSE	FALSE	FALSE
ALPK3	ENSG00000136383.6	chr15	85359912	85416713	+	TRUE	FALSE	FALSE	FALSE	FALSE
ALPL	ENSG00000162551.9	chr1	21835859	21904905	+	TRUE	FALSE	FALSE	TRUE	FALSE
ALPP	ENSG00000163283.6	chr2	233243245	233247599	+	TRUE	FALSE	FALSE	FALSE	FALSE
ALPPL2	ENSG00000163286.3	chr2	233271554	233275424	+	TRUE	FALSE	FALSE	FALSE	FALSE
ALS2	ENSG00000003393.10	chr2	202565278	202645912	-	TRUE	TRUE	FALSE	FALSE	FALSE
ALS2CL	ENSG00000178038.12	chr3	46710488	46735194	-	TRUE	FALSE	TRUE	FALSE	FALSE
ALS2CR11	ENSG00000155754.10	chr2	202352149	202483901	-	TRUE	FALSE	FALSE	FALSE	FALSE
ALS2CR12	ENSG00000155749.8	chr2	202152995	202222121	-	TRUE	FALSE	FALSE	FALSE	FALSE
ALX1	ENSG00000180318.3	chr12	85673886	85695562	+	TRUE	FALSE	FALSE	FALSE	FALSE
ALX3	ENSG00000156150.6	chr1	110602617	110613322	-	TRUE	FALSE	FALSE	FALSE	FALSE
ALX4	ENSG00000052850.5	chr11	44281995	44331716	-	TRUE	FALSE	FALSE	FALSE	FALSE
ALYREF	ENSG00000183684.6	chr17	79845714	79849462	-	TRUE	TRUE	FALSE	FALSE	FALSE
AMACR	ENSG00000242110.3	chr5	33986284	34008220	-	TRUE	TRUE	FALSE	FALSE	FALSE
AMBN	ENSG00000178522.10	chr4	71457974	71473005	+	TRUE	FALSE	FALSE	FALSE	TRUE
AMBP	ENSG00000106927.7	chr9	116822408	116840752	-	TRUE	FALSE	FALSE	FALSE	FALSE
AMBRA1	ENSG00000110497.10	chr11	46417965	46615675	-	TRUE	TRUE	FALSE	FALSE	FALSE
AMD1	ENSG00000123505.10	chr6	111195974	111216916	+	TRUE	TRUE	FALSE	FALSE	FALSE
AMDHD1	ENSG00000139344.3	chr12	96337072	96362370	+	TRUE	TRUE	FALSE	FALSE	FALSE
AMDHD2	ENSG00000162066.10	chr16	2570359	2581423	+	TRUE	FALSE	FALSE	TRUE	FALSE
AMER2	ENSG00000165566.11	chr13	25735823	25746426	-	TRUE	FALSE	FALSE	FALSE	FALSE
AMER3	ENSG00000178171.6	chr2	131513009	131525707	+	TRUE	FALSE	FALSE	FALSE	FALSE
AMFR	ENSG00000159461.10	chr16	56395365	56459450	-	TRUE	TRUE	FALSE	FALSE	FALSE
AMH	ENSG00000104899.4	chr19	2249309	2252072	+	TRUE	FALSE	FALSE	FALSE	FALSE
AMHR2	ENSG00000135409.6	chr12	53817640	53825318	+	TRUE	FALSE	FALSE	FALSE	FALSE
AMICA1	ENSG00000160593.13	chr11	118064456	118095809	-	TRUE	FALSE	TRUE	TRUE	FALSE
AMIGO1	ENSG00000181754.6	chr1	110046798	110052360	-	TRUE	FALSE	FALSE	FALSE	FALSE
AMIGO2	ENSG00000139211.5	chr12	47469491	47473734	-	TRUE	TRUE	FALSE	FALSE	FALSE
AMIGO3	ENSG00000176020.7	chr3	49754268	49761349	-	TRUE	FALSE	FALSE	FALSE	FALSE
AMMECR1L	ENSG00000144233.5	chr2	128619205	128643496	-	TRUE	FALSE	FALSE	FALSE	FALSE
AMN	ENSG00000166126.6	chr14	103388994	103399933	+	TRUE	FALSE	FALSE	FALSE	FALSE
AMN1	ENSG00000151743.6	chr12	31824072	31882108	-	TRUE	TRUE	FALSE	FALSE	FALSE
AMOTL1	ENSG00000166025.13	chr11	94439598	94609918	+	TRUE	TRUE	FALSE	FALSE	FALSE
AMOTL2	ENSG00000114019.10	chr3	134074717	134094321	-	TRUE	FALSE	FALSE	FALSE	FALSE
AMPD1	ENSG00000116748.15	chr1	115215720	115238239	-	TRUE	FALSE	FALSE	FALSE	FALSE
AMPD2	ENSG00000116337.11	chr1	110158727	110174673	+	TRUE	TRUE	FALSE	FALSE	FALSE
AMPD3	ENSG00000133805.11	chr11	10329861	10529126	+	TRUE	TRUE	FALSE	FALSE	FALSE
AMPH	ENSG00000078053.12	chr7	38423306	38671167	-	TRUE	FALSE	FALSE	FALSE	FALSE
AMT	ENSG00000145020.10	chr3	49454212	49460186	-	TRUE	FALSE	FALSE	FALSE	FALSE
AMTN	ENSG00000187689.5	chr4	71384258	71398459	+	TRUE	FALSE	FALSE	FALSE	FALSE
AMY1A	ENSG00000237763.5	chr1	104197913	104207173	+	TRUE	FALSE	FALSE	FALSE	TRUE
AMY1B	ENSG00000174876.12	chr1	104230038	104239302	-	FALSE	FALSE	FALSE	FALSE	FALSE
AMY1C	ENSG00000187733.6	chr1	104293029	104301312	+	FALSE	FALSE	FALSE	FALSE	FALSE
AMY2A	ENSG00000243480.3	chr1	104160000	104168402	+	TRUE	FALSE	FALSE	FALSE	FALSE
AMY2B	ENSG00000240038.2	chr1	104096438	104122156	+	TRUE	FALSE	FALSE	FALSE	FALSE
AMZ1	ENSG00000174945.9	chr7	2719157	2815134	+	TRUE	FALSE	FALSE	FALSE	FALSE
AMZ2	ENSG00000196704.7	chr17	66243716	66253297	+	TRUE	TRUE	FALSE	FALSE	FALSE
ANAPC1	ENSG00000153107.7	chr2	112523849	112642267	-	TRUE	TRUE	FALSE	FALSE	FALSE
ANAPC10	ENSG00000164162.8	chr4	145888265	146019693	-	TRUE	TRUE	FALSE	FALSE	FALSE
ANAPC11	ENSG00000141552.13	chr17	79848667	79858867	+	TRUE	TRUE	FALSE	FALSE	FALSE
ANAPC13	ENSG00000129055.8	chr3	134196549	134205558	-	TRUE	TRUE	FALSE	FALSE	FALSE
ANAPC15	ENSG00000110200.4	chr11	71817425	71823826	-	TRUE	TRUE	FALSE	FALSE	FALSE
ANAPC16	ENSG00000166295.4	chr10	73975788	73995618	+	TRUE	TRUE	FALSE	FALSE	FALSE
ANAPC2	ENSG00000176248.7	chr9	140069237	140082989	-	TRUE	TRUE	FALSE	FALSE	FALSE
ANAPC4	ENSG00000053900.6	chr4	25378836	25420120	+	TRUE	TRUE	FALSE	FALSE	FALSE
ANAPC5	ENSG00000089053.8	chr12	121746049	121837699	-	TRUE	TRUE	FALSE	FALSE	FALSE
ANAPC7	ENSG00000196510.8	chr12	110810706	110841535	-	TRUE	TRUE	FALSE	FALSE	FALSE
ANG	ENSG00000214274.5	chr14	21152337	21167130	+	TRUE	TRUE	FALSE	FALSE	FALSE
ANGEL1	ENSG00000013523.5	chr14	77253589	77292589	-	TRUE	TRUE	FALSE	FALSE	FALSE
ANGEL2	ENSG00000174606.8	chr1	213165525	213189168	-	TRUE	TRUE	FALSE	FALSE	FALSE
ANGPT1	ENSG00000154188.5	chr8	108261722	108510283	-	TRUE	FALSE	TRUE	FALSE	FALSE
ANGPT2	ENSG00000091879.9	chr8	6357173	6420930	-	TRUE	FALSE	FALSE	FALSE	FALSE
ANGPT4	ENSG00000101280.6	chr20	853297	896977	-	TRUE	FALSE	FALSE	FALSE	FALSE
ANGPTL1	ENSG00000116194.8	chr1	178818841	178840187	-	TRUE	FALSE	FALSE	FALSE	FALSE
ANGPTL2	ENSG00000136859.5	chr9	129849612	129885162	-	TRUE	FALSE	FALSE	FALSE	FALSE
ANGPTL3	ENSG00000132855.4	chr1	63063159	63071830	+	TRUE	FALSE	FALSE	FALSE	FALSE
ANGPTL4	ENSG00000167772.7	chr19	8428174	8439257	+	TRUE	FALSE	FALSE	FALSE	FALSE
ANGPTL5	ENSG00000187151.3	chr11	101761406	101787253	-	TRUE	TRUE	FALSE	FALSE	FALSE
ANGPTL6	ENSG00000130812.6	chr19	10203015	10213472	-	TRUE	FALSE	FALSE	FALSE	FALSE
ANGPTL7	ENSG00000171819.4	chr1	11249399	11256038	+	TRUE	FALSE	FALSE	FALSE	FALSE
ANHX	ENSG00000227059.2	chr12	133794899	133812681	-	TRUE	FALSE	FALSE	FALSE	FALSE
ANK1	ENSG00000029534.15	chr8	41510740	41754280	-	TRUE	FALSE	FALSE	FALSE	FALSE
ANK2	ENSG00000145362.12	chr4	113739266	114304896	+	TRUE	FALSE	FALSE	FALSE	FALSE
ANK3	ENSG00000151150.16	chr10	61786057	62493248	-	TRUE	TRUE	FALSE	FALSE	FALSE
ANKAR	ENSG00000151687.10	chr2	190539017	190625919	+	TRUE	TRUE	FALSE	FALSE	FALSE
ANKDD1A	ENSG00000166839.12	chr15	65204102	65251042	+	TRUE	FALSE	FALSE	FALSE	FALSE
ANKDD1B	ENSG00000189045.9	chr5	74907285	74967671	+	TRUE	FALSE	FALSE	FALSE	FALSE
ANKEF1	ENSG00000132623.11	chr20	9966775	10037410	+	TRUE	FALSE	FALSE	FALSE	FALSE
ANKFN1	ENSG00000153930.6	chr17	54188320	54589020	+	TRUE	FALSE	FALSE	FALSE	FALSE
ANKFY1	ENSG00000185722.12	chr17	4067202	4167274	-	TRUE	TRUE	FALSE	FALSE	FALSE
ANKH	ENSG00000154122.8	chr5	14704911	14871887	-	TRUE	TRUE	FALSE	FALSE	FALSE
ANKHD1	ENSG00000131503.16	chr5	139781400	139929163	+	TRUE	TRUE	FALSE	FALSE	FALSE
ANKHD1-EIF4EBP3	ENSG00000254996.1	chr5	139781494	139929154	+	TRUE	TRUE	FALSE	FALSE	FALSE
ANKIB1	ENSG00000001629.5	chr7	91875549	92030698	+	TRUE	TRUE	FALSE	FALSE	FALSE
ANKK1	ENSG00000170209.4	chr11	113258514	113271140	+	TRUE	FALSE	FALSE	FALSE	FALSE
ANKLE1	ENSG00000160117.10	chr19	17392455	17398455	+	TRUE	FALSE	FALSE	TRUE	FALSE
ANKLE2	ENSG00000176915.10	chr12	133302255	133338474	-	TRUE	TRUE	FALSE	FALSE	FALSE
ANKMY1	ENSG00000144504.11	chr2	241418840	241508626	-	TRUE	TRUE	FALSE	FALSE	FALSE
ANKMY2	ENSG00000106524.4	chr7	16639402	16685442	-	TRUE	TRUE	FALSE	FALSE	FALSE
ANKRA2	ENSG00000164331.5	chr5	72848161	72861511	-	TRUE	TRUE	FALSE	FALSE	FALSE
ANKRD1	ENSG00000148677.6	chr10	92671854	92681033	-	TRUE	FALSE	FALSE	FALSE	FALSE
ANKRD10	ENSG00000088448.10	chr13	111530888	111567416	-	TRUE	TRUE	FALSE	FALSE	FALSE
ANKRD11	ENSG00000167522.10	chr16	89334039	89556969	-	TRUE	TRUE	FALSE	FALSE	FALSE
ANKRD12	ENSG00000101745.11	chr18	9136227	9285983	+	TRUE	TRUE	FALSE	FALSE	FALSE
ANKRD13A	ENSG00000076513.12	chr12	110436992	110477568	+	TRUE	TRUE	FALSE	FALSE	FALSE
ANKRD13B	ENSG00000198720.8	chr17	27916788	27941779	+	TRUE	TRUE	FALSE	FALSE	FALSE
ANKRD13C	ENSG00000118454.8	chr1	70726272	70820417	-	TRUE	TRUE	FALSE	FALSE	FALSE
ANKRD13D	ENSG00000172932.10	chr11	67056019	67069956	+	TRUE	TRUE	FALSE	FALSE	FALSE
ANKRD16	ENSG00000134461.11	chr10	5903581	5931869	-	TRUE	TRUE	FALSE	FALSE	FALSE
ANKRD17	ENSG00000132466.13	chr4	73939094	74124515	-	TRUE	TRUE	FALSE	FALSE	FALSE
ANKRD18A	ENSG00000180071.14	chr9	38540567	38620657	-	TRUE	FALSE	TRUE	TRUE	FALSE
ANKRD18A	ENSG00000273170.1	chr9	38540567	38577204	-	TRUE	FALSE	TRUE	TRUE	FALSE
ANKRD18B	ENSG00000230453.5	chr9	33524393	33573007	+	TRUE	FALSE	FALSE	FALSE	FALSE
ANKRD2	ENSG00000165887.7	chr10	99332199	99343641	+	TRUE	FALSE	FALSE	FALSE	FALSE
ANKRD20A1	ENSG00000196774.3	chr9	67926762	67969840	+	FALSE	FALSE	FALSE	FALSE	FALSE
ANKRD20A2	ENSG00000183148.5	chr9	42368304	42411410	+	FALSE	FALSE	FALSE	FALSE	FALSE
ANKRD20A3	ENSG00000132498.7	chr9	43064967	43133544	-	FALSE	FALSE	FALSE	FALSE	FALSE
ANKRD20A4	ENSG00000172014.11	chr9	69381813	69425560	+	FALSE	FALSE	FALSE	FALSE	FALSE
ANKRD22	ENSG00000152766.5	chr10	90581890	90611575	-	TRUE	FALSE	TRUE	TRUE	FALSE
ANKRD23	ENSG00000163126.10	chr2	97490264	97523671	-	TRUE	FALSE	FALSE	FALSE	FALSE
ANKRD24	ENSG00000089847.8	chr19	4183352	4224811	+	TRUE	TRUE	FALSE	FALSE	FALSE
ANKRD26	ENSG00000107890.12	chr10	27280844	27389421	-	TRUE	TRUE	FALSE	FALSE	FALSE
ANKRD27	ENSG00000105186.10	chr19	33087914	33167503	-	TRUE	TRUE	FALSE	FALSE	FALSE
ANKRD28	ENSG00000206560.6	chr3	15708744	15901278	-	TRUE	TRUE	FALSE	FALSE	FALSE
ANKRD29	ENSG00000154065.12	chr18	21178891	21242849	-	TRUE	FALSE	TRUE	FALSE	FALSE
ANKRD30A	ENSG00000148513.13	chr10	37414786	37673039	+	TRUE	FALSE	FALSE	FALSE	FALSE
ANKRD30B	ENSG00000180777.9	chr18	14728272	14852737	+	TRUE	FALSE	FALSE	FALSE	FALSE
ANKRD30BL	ENSG00000163046.11	chr2	132905165	133015542	-	TRUE	FALSE	FALSE	FALSE	FALSE
ANKRD31	ENSG00000145700.5	chr5	74364101	74532703	-	TRUE	FALSE	FALSE	FALSE	FALSE
ANKRD32	ENSG00000133302.8	chr5	93954053	94075141	+	TRUE	TRUE	FALSE	FALSE	FALSE
ANKRD33	ENSG00000167612.8	chr12	52281745	52285448	+	TRUE	FALSE	FALSE	FALSE	TRUE
ANKRD33B	ENSG00000164236.7	chr5	10564443	10650308	+	TRUE	TRUE	FALSE	FALSE	FALSE
ANKRD34A	ENSG00000181039.7	chr1	145470509	145475646	+	TRUE	TRUE	FALSE	FALSE	FALSE
ANKRD34B	ENSG00000189127.3	chr5	79852575	79866307	-	TRUE	FALSE	TRUE	TRUE	FALSE
ANKRD34C	ENSG00000235711.3	chr15	79575147	79590580	+	TRUE	FALSE	FALSE	FALSE	FALSE
ANKRD35	ENSG00000198483.8	chr1	145549231	145568526	+	TRUE	FALSE	FALSE	FALSE	FALSE
ANKRD36	ENSG00000135976.12	chr2	97779234	97930258	+	TRUE	FALSE	FALSE	FALSE	FALSE
ANKRD36C	ENSG00000174501.10	chr2	96514588	96657541	-	TRUE	FALSE	FALSE	FALSE	FALSE
ANKRD37	ENSG00000186352.4	chr4	186317176	186321782	+	TRUE	TRUE	FALSE	FALSE	FALSE
ANKRD39	ENSG00000213337.4	chr2	97502349	97523832	-	TRUE	TRUE	FALSE	FALSE	FALSE
ANKRD40	ENSG00000154945.6	chr17	48770552	48785285	-	TRUE	TRUE	FALSE	FALSE	FALSE
ANKRD42	ENSG00000137494.9	chr11	82904782	82971736	+	TRUE	TRUE	FALSE	FALSE	FALSE
ANKRD44	ENSG00000065413.12	chr2	197831742	198175897	-	TRUE	TRUE	FALSE	FALSE	FALSE
ANKRD45	ENSG00000183831.6	chr1	173578701	173639001	-	TRUE	FALSE	FALSE	FALSE	FALSE
ANKRD46	ENSG00000186106.7	chr8	101521981	101572012	-	TRUE	TRUE	FALSE	FALSE	FALSE
ANKRD49	ENSG00000168876.4	chr11	94226796	94232749	+	TRUE	TRUE	FALSE	FALSE	FALSE
ANKRD50	ENSG00000151458.7	chr4	125585208	125633887	-	TRUE	TRUE	FALSE	FALSE	FALSE
ANKRD52	ENSG00000139645.9	chr12	56631592	56652175	-	TRUE	TRUE	FALSE	FALSE	FALSE
ANKRD53	ENSG00000144031.7	chr2	71205511	71212626	+	TRUE	FALSE	TRUE	FALSE	FALSE
ANKRD54	ENSG00000100124.8	chr22	38226863	38245334	-	TRUE	TRUE	FALSE	FALSE	FALSE
ANKRD55	ENSG00000164512.13	chr5	55395508	55529186	-	TRUE	FALSE	FALSE	TRUE	FALSE
ANKRD6	ENSG00000135299.12	chr6	90142890	90343553	+	TRUE	FALSE	FALSE	TRUE	FALSE
ANKRD60	ENSG00000124227.4	chr20	56793552	56803709	-	TRUE	FALSE	FALSE	FALSE	FALSE
ANKRD61	ENSG00000157999.5	chr7	6071008	6076017	+	TRUE	FALSE	FALSE	FALSE	FALSE
ANKRD62	ENSG00000181626.10	chr18	12093853	12129748	+	TRUE	FALSE	FALSE	FALSE	FALSE
ANKRD63	ENSG00000230778.1	chr15	40573646	40574787	-	TRUE	FALSE	FALSE	TRUE	TRUE
ANKRD65	ENSG00000235098.4	chr1	1353801	1357149	-	TRUE	FALSE	FALSE	FALSE	FALSE
ANKRD66	ENSG00000230062.4	chr6	46714655	46727243	+	TRUE	FALSE	FALSE	FALSE	FALSE
ANKRD7	ENSG00000106013.8	chr7	117854728	117882785	+	TRUE	FALSE	FALSE	FALSE	FALSE
ANKRD9	ENSG00000156381.4	chr14	102973180	102976136	-	TRUE	FALSE	FALSE	FALSE	FALSE
ANKS1A	ENSG00000064999.12	chr6	34857043	35059179	+	TRUE	TRUE	FALSE	FALSE	FALSE
ANKS1B	ENSG00000185046.14	chr12	99120236	100378432	-	TRUE	FALSE	FALSE	FALSE	FALSE
ANKS3	ENSG00000168096.10	chr16	4746514	4784379	-	TRUE	TRUE	FALSE	FALSE	FALSE
ANKS4B	ENSG00000175311.5	chr16	21244987	21263750	+	TRUE	FALSE	FALSE	FALSE	FALSE
ANKS6	ENSG00000165138.12	chr9	101493612	101559247	-	TRUE	FALSE	FALSE	FALSE	FALSE
ANKUB1	ENSG00000206199.5	chr3	149478893	149686172	-	TRUE	FALSE	FALSE	FALSE	FALSE
ANKZF1	ENSG00000163516.9	chr2	220094480	220101391	+	TRUE	TRUE	FALSE	FALSE	FALSE
ANLN	ENSG00000011426.6	chr7	36429416	36493400	+	TRUE	FALSE	TRUE	TRUE	FALSE
ANO1	ENSG00000131620.13	chr11	69924409	70035634	+	TRUE	FALSE	FALSE	FALSE	FALSE
ANO10	ENSG00000160746.8	chr3	43396352	43733086	-	TRUE	TRUE	FALSE	FALSE	FALSE
ANO2	ENSG00000047617.10	chr12	5641036	6055398	-	TRUE	FALSE	FALSE	FALSE	FALSE
ANO3	ENSG00000134343.8	chr11	26210830	26684835	+	TRUE	FALSE	FALSE	FALSE	FALSE
ANO4	ENSG00000151572.12	chr12	101111305	101522419	+	TRUE	FALSE	FALSE	FALSE	FALSE
ANO5	ENSG00000171714.10	chr11	22214723	22304903	+	TRUE	FALSE	TRUE	FALSE	FALSE
ANO6	ENSG00000177119.11	chr12	45609771	45834187	+	TRUE	TRUE	FALSE	FALSE	FALSE
ANO7	ENSG00000146205.9	chr2	242127925	242164792	+	TRUE	FALSE	FALSE	FALSE	FALSE
ANO8	ENSG00000074855.6	chr19	17434033	17445638	-	TRUE	FALSE	TRUE	FALSE	FALSE
ANO9	ENSG00000185101.8	chr11	417934	442011	-	TRUE	FALSE	FALSE	FALSE	FALSE
ANP32A	ENSG00000140350.11	chr15	69070875	69113236	-	TRUE	TRUE	FALSE	FALSE	FALSE
ANP32B	ENSG00000136938.8	chr9	100745644	100778225	+	TRUE	TRUE	FALSE	FALSE	FALSE
ANP32D	ENSG00000139223.1	chr12	48866449	48866843	+	TRUE	FALSE	FALSE	FALSE	TRUE
ANP32E	ENSG00000143401.10	chr1	150190718	150208504	-	TRUE	TRUE	FALSE	FALSE	FALSE
ANPEP	ENSG00000166825.9	chr15	90328121	90358633	-	TRUE	FALSE	TRUE	TRUE	FALSE
ANTXR1	ENSG00000169604.15	chr2	69240311	69476459	+	TRUE	FALSE	TRUE	FALSE	FALSE
ANTXR2	ENSG00000163297.12	chr4	80822304	81046608	-	TRUE	TRUE	FALSE	FALSE	FALSE
ANTXRL	ENSG00000198250.8	chr10	47657582	47701443	+	FALSE	FALSE	FALSE	FALSE	FALSE
ANXA1	ENSG00000135046.9	chr9	75766674	75785309	+	TRUE	FALSE	TRUE	TRUE	FALSE
ANXA10	ENSG00000109511.6	chr4	169013667	169108841	+	TRUE	FALSE	FALSE	FALSE	FALSE
ANXA11	ENSG00000122359.13	chr10	81910646	81965328	-	TRUE	TRUE	FALSE	FALSE	FALSE
ANXA13	ENSG00000104537.12	chr8	124693035	124749647	-	TRUE	FALSE	FALSE	FALSE	FALSE
ANXA2	ENSG00000182718.12	chr15	60639334	60695082	-	TRUE	TRUE	FALSE	FALSE	FALSE
ANXA2R	ENSG00000177721.3	chr5	43039336	43043272	-	TRUE	TRUE	FALSE	FALSE	FALSE
ANXA3	ENSG00000138772.8	chr4	79472674	79531597	+	TRUE	FALSE	FALSE	TRUE	FALSE
ANXA4	ENSG00000196975.10	chr2	69871558	70053596	+	TRUE	TRUE	FALSE	FALSE	FALSE
ANXA5	ENSG00000164111.10	chr4	122589111	122618268	-	TRUE	TRUE	FALSE	FALSE	FALSE
ANXA6	ENSG00000197043.9	chr5	150480274	150537443	-	TRUE	TRUE	FALSE	FALSE	FALSE
ANXA7	ENSG00000138279.11	chr10	75134860	75173834	-	TRUE	TRUE	FALSE	FALSE	FALSE
ANXA8	ENSG00000165390.11	chr10	48255254	48279200	+	TRUE	FALSE	FALSE	FALSE	FALSE
ANXA8L1	ENSG00000150165.13	chr10	47157984	47174093	-	FALSE	FALSE	FALSE	FALSE	FALSE
ANXA8L2	ENSG00000186807.9	chr10	47746937	47763041	+	TRUE	FALSE	FALSE	FALSE	FALSE
ANXA9	ENSG00000143412.5	chr1	150954494	150968110	+	TRUE	FALSE	FALSE	FALSE	FALSE
AOAH	ENSG00000136250.7	chr7	36552457	36764154	-	TRUE	FALSE	TRUE	TRUE	FALSE
AOC1	ENSG00000002726.15	chr7	150521716	150558592	+	TRUE	FALSE	FALSE	FALSE	FALSE
AOC2	ENSG00000131480.4	chr17	40996618	41002724	+	TRUE	FALSE	FALSE	FALSE	FALSE
AOC3	ENSG00000131471.2	chr17	41003202	41010147	+	TRUE	FALSE	FALSE	FALSE	FALSE
AOX1	ENSG00000138356.9	chr2	201450592	201541787	+	TRUE	FALSE	TRUE	FALSE	FALSE
AP000275.65	ENSG00000265590.5	chr21	33951133	33984591	-	FALSE	FALSE	FALSE	FALSE	FALSE
AP000295.9	ENSG00000249624.4	chr21	34619080	34655517	+	TRUE	FALSE	FALSE	FALSE	FALSE
AP000304.1	ENSG00000268265.1	chr21	34947432	34947645	-	FALSE	FALSE	FALSE	FALSE	FALSE
AP000304.12	ENSG00000249209.1	chr21	34956994	35284635	-	TRUE	FALSE	FALSE	FALSE	FALSE
AP000322.53	ENSG00000243627.4	chr21	35791014	35796264	-	FALSE	FALSE	FALSE	FALSE	FALSE
AP000322.54	ENSG00000222018.1	chr21	35772616	35773370	-	FALSE	FALSE	FALSE	FALSE	FALSE
AP000349.1	ENSG00000267954.1	chr22	24124468	24126145	-	TRUE	FALSE	FALSE	FALSE	FALSE
AP000350.10	ENSG00000251357.4	chr22	24204376	24237410	+	TRUE	FALSE	FALSE	FALSE	FALSE
AP000350.4	ENSG00000218537.1	chr22	24236614	24241117	-	FALSE	FALSE	FALSE	FALSE	FALSE
AP000679.2	ENSG00000176984.2	chr11	120039686	120042387	+	TRUE	FALSE	FALSE	FALSE	FALSE
AP000688.1	ENSG00000268098.1	chr21	37402369	37417818	+	FALSE	FALSE	FALSE	FALSE	FALSE
AP000695.1	ENSG00000267976.1	chr21	37858166	37860058	+	FALSE	FALSE	FALSE	FALSE	FALSE
AP000708.1	ENSG00000255537.1	chr11	125365111	125369424	+	FALSE	FALSE	FALSE	FALSE	FALSE
AP000721.4	ENSG00000256100.1	chr11	63742093	63755818	+	FALSE	FALSE	FALSE	FALSE	FALSE
AP000758.1	ENSG00000269601.1	chr11	120329881	120330047	-	FALSE	FALSE	FALSE	FALSE	FALSE
AP000769.1	ENSG00000173727.7	chr11	65222729	65234028	+	FALSE	FALSE	FALSE	FALSE	FALSE
AP000783.1	ENSG00000254667.1	chr11	123301059	123306427	+	FALSE	FALSE	FALSE	FALSE	FALSE
AP000867.1	ENSG00000187811.3	chr11	71292957	71318487	-	FALSE	FALSE	FALSE	FALSE	FALSE
AP000889.3	ENSG00000268467.1	chr11	107462472	107463949	+	FALSE	FALSE	FALSE	FALSE	FALSE
AP000974.1	ENSG00000215504.2	chr11	85563601	85565986	-	FALSE	FALSE	FALSE	FALSE	FALSE
AP001024.1	ENSG00000214305.3	chr11	107650220	107652316	+	FALSE	FALSE	FALSE	FALSE	FALSE
AP001024.2	ENSG00000214306.3	chr11	107643130	107647344	+	FALSE	FALSE	FALSE	FALSE	FALSE
AP001055.1	ENSG00000267913.1	chr21	45587819	45593580	-	FALSE	FALSE	FALSE	FALSE	FALSE
AP001094.1	ENSG00000268046.1	chr18	8336438	8337038	-	FALSE	FALSE	FALSE	FALSE	FALSE
AP001350.1	ENSG00000269570.1	chr11	58378590	58378759	-	FALSE	FALSE	FALSE	FALSE	FALSE
AP001362.1	ENSG00000269018.1	chr11	65358666	65359947	-	FALSE	FALSE	FALSE	FALSE	FALSE
AP001421.1	ENSG00000267937.1	chr21	38888741	38888973	+	FALSE	FALSE	FALSE	FALSE	FALSE
AP001468.1	ENSG00000235878.4	chr21	47612392	47613673	-	FALSE	FALSE	FALSE	FALSE	FALSE
AP001579.1	ENSG00000268856.1	chr21	46492797	46492927	-	FALSE	FALSE	FALSE	FALSE	FALSE
AP001631.10	ENSG00000228120.2	chr21	44579177	44582387	-	TRUE	FALSE	FALSE	FALSE	FALSE
AP001652.1	ENSG00000224130.1	chr11	58672898	58676071	+	FALSE	FALSE	FALSE	FALSE	FALSE
AP001816.1	ENSG00000254531.1	chr4	102268938	102270040	+	FALSE	FALSE	FALSE	FALSE	FALSE
AP001885.1	ENSG00000179038.7	chr11	66963392	66964638	-	FALSE	FALSE	FALSE	FALSE	FALSE
AP001888.1	ENSG00000268351.1	chr11	69587255	69587718	-	FALSE	FALSE	FALSE	FALSE	FALSE
AP001925.1	ENSG00000269042.1	chr11	108130256	108136480	-	FALSE	FALSE	FALSE	FALSE	FALSE
AP002348.1	ENSG00000204306.2	chr11	120382512	120385732	+	FALSE	FALSE	FALSE	FALSE	FALSE
AP002353.1	ENSG00000268602.1	chr11	107582999	107595135	+	FALSE	FALSE	FALSE	FALSE	FALSE
AP002884.2	ENSG00000268472.1	chr11	112130989	112132117	+	FALSE	FALSE	FALSE	FALSE	FALSE
AP002884.3	ENSG00000272790.1	chr11	112041254	112071394	+	FALSE	FALSE	FALSE	FALSE	FALSE
AP002956.1	ENSG00000268192.1	chr11	119027591	119027930	-	FALSE	FALSE	FALSE	FALSE	FALSE
AP003041.2	ENSG00000267981.1	chr11	129936837	129944012	+	FALSE	FALSE	FALSE	FALSE	FALSE
AP003062.1	ENSG00000268936.1	chr11	134855247	134856693	+	FALSE	FALSE	FALSE	FALSE	FALSE
AP003068.23	ENSG00000254614.1	chr11	64945078	64949305	-	FALSE	FALSE	FALSE	FALSE	FALSE
AP003068.6	ENSG00000187066.4	chr11	64852452	64856847	-	FALSE	FALSE	FALSE	FALSE	FALSE
AP003733.1	ENSG00000269089.1	chr11	61735454	61736755	+	FALSE	FALSE	FALSE	FALSE	FALSE
AP003774.4	ENSG00000181908.4	chr11	64216547	64219126	+	FALSE	FALSE	FALSE	FALSE	FALSE
AP005482.1	ENSG00000215527.3	chr18	12658043	12663470	+	FALSE	FALSE	FALSE	FALSE	FALSE
AP006621.5	ENSG00000255284.1	chr11	777579	784297	+	FALSE	FALSE	FALSE	FALSE	FALSE
AP1AR	ENSG00000138660.7	chr4	113152894	113191203	+	TRUE	TRUE	FALSE	FALSE	FALSE
AP1B1	ENSG00000100280.12	chr22	29723670	29819168	-	TRUE	TRUE	FALSE	FALSE	FALSE
AP1G1	ENSG00000166747.8	chr16	71762914	71843104	-	TRUE	TRUE	FALSE	FALSE	FALSE
AP1G2	ENSG00000213983.7	chr14	24028775	24037279	-	TRUE	TRUE	FALSE	FALSE	FALSE
AP1M1	ENSG00000072958.4	chr19	16308390	16346160	+	TRUE	TRUE	FALSE	FALSE	FALSE
AP1M2	ENSG00000129354.7	chr19	10683348	10697991	-	TRUE	FALSE	FALSE	FALSE	FALSE
AP1S1	ENSG00000106367.9	chr7	100797679	100804877	+	TRUE	FALSE	FALSE	FALSE	FALSE
AP1S3	ENSG00000152056.12	chr2	224616404	224702744	-	TRUE	FALSE	TRUE	FALSE	FALSE
AP2A1	ENSG00000196961.8	chr19	50270226	50310370	+	TRUE	TRUE	FALSE	FALSE	FALSE
AP2A2	ENSG00000183020.9	chr11	924895	1012239	+	TRUE	TRUE	FALSE	FALSE	FALSE
AP2B1	ENSG00000006125.12	chr17	33905066	34053436	+	TRUE	TRUE	FALSE	FALSE	FALSE
AP2M1	ENSG00000161203.9	chr3	183892478	183901879	+	TRUE	TRUE	FALSE	FALSE	FALSE
AP2S1	ENSG00000042753.7	chr19	47341394	47354249	-	TRUE	TRUE	FALSE	FALSE	FALSE
AP3B1	ENSG00000132842.9	chr5	77296350	77590579	-	TRUE	TRUE	FALSE	FALSE	FALSE
AP3B2	ENSG00000103723.8	chr15	83328034	83378666	-	TRUE	FALSE	FALSE	FALSE	FALSE
AP3D1	ENSG00000065000.11	chr19	2100989	2164464	-	TRUE	TRUE	FALSE	FALSE	FALSE
AP3M1	ENSG00000185009.8	chr10	75881525	75910821	-	TRUE	TRUE	FALSE	FALSE	FALSE
AP3M2	ENSG00000070718.7	chr8	42010465	42029191	+	TRUE	TRUE	FALSE	FALSE	FALSE
AP3S1	ENSG00000177879.10	chr5	115177179	115249778	+	TRUE	TRUE	FALSE	FALSE	FALSE
AP3S2	ENSG00000157823.12	chr15	90373832	90437574	-	TRUE	TRUE	FALSE	FALSE	FALSE
AP4B1	ENSG00000134262.8	chr1	114437371	114447823	-	TRUE	TRUE	FALSE	FALSE	FALSE
AP4E1	ENSG00000081014.6	chr15	51200870	51298097	+	TRUE	TRUE	FALSE	FALSE	FALSE
AP4M1	ENSG00000221838.5	chr7	99699173	99707968	+	TRUE	TRUE	FALSE	FALSE	FALSE
AP4S1	ENSG00000100478.10	chr14	31494313	31562818	+	TRUE	TRUE	FALSE	FALSE	FALSE
AP5B1	ENSG00000254470.2	chr11	65543365	65548273	-	TRUE	FALSE	TRUE	TRUE	FALSE
AP5M1	ENSG00000053770.7	chr14	57735628	57756797	+	TRUE	TRUE	FALSE	FALSE	FALSE
AP5S1	ENSG00000125843.6	chr20	3801179	3805949	+	TRUE	TRUE	FALSE	FALSE	FALSE
AP5Z1	ENSG00000242802.2	chr7	4815254	4833943	+	TRUE	TRUE	FALSE	FALSE	FALSE
APAF1	ENSG00000120868.9	chr12	99038920	99129204	+	TRUE	TRUE	FALSE	FALSE	FALSE
APBA1	ENSG00000107282.5	chr9	72042447	72287222	-	TRUE	FALSE	TRUE	FALSE	FALSE
APBA2	ENSG00000034053.10	chr15	29129630	29410518	+	TRUE	FALSE	FALSE	FALSE	FALSE
APBA3	ENSG00000011132.7	chr19	3750818	3761697	-	TRUE	TRUE	FALSE	FALSE	FALSE
APBB1	ENSG00000166313.14	chr11	6416356	6440644	-	TRUE	TRUE	FALSE	FALSE	FALSE
APBB1IP	ENSG00000077420.11	chr10	26727133	26856732	+	TRUE	FALSE	TRUE	TRUE	FALSE
APBB2	ENSG00000163697.12	chr4	40812045	41218731	-	TRUE	TRUE	FALSE	FALSE	FALSE
APBB3	ENSG00000113108.13	chr5	139937854	139973337	-	TRUE	TRUE	FALSE	FALSE	FALSE
APC	ENSG00000134982.12	chr5	112043196	112181936	+	TRUE	TRUE	FALSE	FALSE	FALSE
APC2	ENSG00000115266.7	chr19	1446301	1473243	+	TRUE	FALSE	FALSE	FALSE	FALSE
APCDD1	ENSG00000154856.8	chr18	10454626	10489945	+	TRUE	FALSE	TRUE	FALSE	FALSE
APCDD1L	ENSG00000198768.6	chr20	57034158	57090187	-	TRUE	FALSE	FALSE	FALSE	FALSE
APCS	ENSG00000132703.3	chr1	159557616	159558655	+	TRUE	FALSE	FALSE	FALSE	FALSE
APEH	ENSG00000164062.8	chr3	49711436	49721396	+	TRUE	TRUE	FALSE	FALSE	FALSE
APEX1	ENSG00000100823.7	chr14	20923351	20925927	+	TRUE	TRUE	FALSE	FALSE	FALSE
APH1A	ENSG00000117362.8	chr1	150237805	150241980	-	TRUE	TRUE	FALSE	FALSE	FALSE
APH1B	ENSG00000138613.9	chr15	63568218	63601325	+	TRUE	TRUE	FALSE	FALSE	FALSE
API5	ENSG00000166181.8	chr11	43333514	43366079	+	TRUE	TRUE	FALSE	FALSE	FALSE
APIP	ENSG00000149089.8	chr11	34874642	34938046	-	TRUE	TRUE	FALSE	FALSE	FALSE
APITD1	ENSG00000175279.17	chr1	10490160	10512210	+	TRUE	TRUE	FALSE	FALSE	FALSE
APITD1-CORT	ENSG00000251503.3	chr1	10490160	10512210	+	TRUE	TRUE	FALSE	FALSE	FALSE
APLF	ENSG00000169621.5	chr2	68694694	68858004	+	TRUE	TRUE	FALSE	FALSE	FALSE
APLNR	ENSG00000134817.9	chr11	57001052	57004709	-	TRUE	FALSE	FALSE	FALSE	FALSE
APLP1	ENSG00000105290.7	chr19	36358802	36370693	+	TRUE	FALSE	FALSE	FALSE	FALSE
APLP2	ENSG00000084234.12	chr11	129939733	130014699	+	TRUE	TRUE	FALSE	FALSE	FALSE
APMAP	ENSG00000101474.7	chr20	24943562	24973615	-	TRUE	TRUE	FALSE	FALSE	FALSE
APOA1	ENSG00000118137.5	chr11	116706468	116708666	-	TRUE	FALSE	FALSE	FALSE	FALSE
APOA1BP	ENSG00000163382.7	chr1	156561555	156564091	+	TRUE	TRUE	FALSE	FALSE	FALSE
APOA2	ENSG00000158874.7	chr1	161192083	161193421	-	TRUE	FALSE	FALSE	FALSE	FALSE
APOA4	ENSG00000110244.5	chr11	116691420	116694022	-	TRUE	FALSE	FALSE	FALSE	FALSE
APOA5	ENSG00000110243.7	chr11	116660084	116663136	-	TRUE	FALSE	FALSE	FALSE	FALSE
APOB	ENSG00000084674.9	chr2	21224302	21266945	-	TRUE	FALSE	FALSE	FALSE	FALSE
APOBEC1	ENSG00000111701.6	chr12	7801997	7818499	-	TRUE	FALSE	FALSE	FALSE	FALSE
APOBEC2	ENSG00000124701.5	chr6	41021044	41032250	+	TRUE	FALSE	FALSE	FALSE	FALSE
APOBEC3A	ENSG00000128383.8	chr22	39348747	39359188	+	TRUE	FALSE	TRUE	TRUE	FALSE
APOBEC3B	ENSG00000179750.11	chr22	39378353	39388809	+	TRUE	FALSE	FALSE	FALSE	FALSE
APOBEC3C	ENSG00000244509.3	chr22	39410089	39416357	+	TRUE	FALSE	TRUE	FALSE	FALSE
APOBEC3D	ENSG00000243811.3	chr22	39410369	39429281	+	TRUE	FALSE	FALSE	FALSE	FALSE
APOBEC3F	ENSG00000128394.12	chr22	39436610	39449915	+	TRUE	FALSE	FALSE	FALSE	FALSE
APOBEC3G	ENSG00000239713.3	chr22	39436925	39483748	+	TRUE	FALSE	TRUE	FALSE	FALSE
APOBEC3H	ENSG00000100298.11	chr22	39493230	39500072	+	TRUE	FALSE	FALSE	FALSE	FALSE
APOBEC4	ENSG00000173627.6	chr1	183615542	183622451	-	TRUE	FALSE	FALSE	FALSE	FALSE
APOBR	ENSG00000184730.6	chr16	28505971	28510291	+	TRUE	TRUE	FALSE	FALSE	FALSE
APOC1	ENSG00000130208.5	chr19	45417505	45422606	+	TRUE	FALSE	FALSE	FALSE	FALSE
APOC2	ENSG00000234906.4	chr19	45449244	45452822	+	TRUE	FALSE	FALSE	FALSE	FALSE
APOC3	ENSG00000110245.7	chr11	116700423	116703788	+	TRUE	FALSE	FALSE	FALSE	FALSE
APOC4	ENSG00000267467.2	chr19	45445496	45452820	+	TRUE	FALSE	FALSE	FALSE	FALSE
APOC4-APOC2	ENSG00000224916.4	chr19	45445496	45452822	+	TRUE	FALSE	FALSE	FALSE	FALSE
APOD	ENSG00000189058.4	chr3	195295574	195311076	-	TRUE	FALSE	FALSE	FALSE	FALSE
APOE	ENSG00000130203.5	chr19	45409012	45412650	+	TRUE	FALSE	FALSE	FALSE	FALSE
APOF	ENSG00000175336.8	chr12	56754354	56756607	-	TRUE	FALSE	FALSE	FALSE	FALSE
APOH	ENSG00000091583.6	chr17	64208152	64252643	-	TRUE	FALSE	FALSE	FALSE	FALSE
APOL1	ENSG00000100342.16	chr22	36649057	36663576	+	TRUE	FALSE	TRUE	FALSE	FALSE
APOL2	ENSG00000128335.9	chr22	36622257	36636000	-	TRUE	TRUE	FALSE	FALSE	FALSE
APOL3	ENSG00000128284.15	chr22	36536373	36562225	-	TRUE	FALSE	TRUE	FALSE	FALSE
APOL4	ENSG00000100336.13	chr22	36585173	36600886	-	TRUE	FALSE	FALSE	FALSE	FALSE
APOL5	ENSG00000128313.2	chr22	36113920	36125530	+	TRUE	FALSE	FALSE	FALSE	FALSE
APOL6	ENSG00000221963.5	chr22	36044443	36064456	+	TRUE	TRUE	FALSE	FALSE	FALSE
APOLD1	ENSG00000178878.8	chr12	12878852	12982909	+	TRUE	TRUE	FALSE	FALSE	FALSE
APOM	ENSG00000204444.6	chr6	31620194	31625987	+	TRUE	TRUE	FALSE	FALSE	FALSE
APOPT1	ENSG00000256053.3	chr14	104029300	104073860	+	TRUE	TRUE	FALSE	FALSE	FALSE
APP	ENSG00000142192.16	chr21	27252862	27543446	-	TRUE	TRUE	FALSE	FALSE	FALSE
APPBP2	ENSG00000062725.5	chr17	58520521	58603580	-	TRUE	FALSE	FALSE	FALSE	FALSE
APPL1	ENSG00000157500.6	chr3	57261766	57307496	+	TRUE	TRUE	FALSE	FALSE	FALSE
APPL2	ENSG00000136044.7	chr12	105567075	105630016	-	TRUE	TRUE	FALSE	FALSE	FALSE
APRT	ENSG00000198931.6	chr16	88875748	88878352	-	TRUE	TRUE	FALSE	FALSE	FALSE
APTX	ENSG00000137074.14	chr9	32972605	33025166	-	TRUE	TRUE	FALSE	FALSE	FALSE
AQP1	ENSG00000240583.6	chr7	30893011	30965131	+	TRUE	FALSE	FALSE	FALSE	FALSE
AQP1	ENSG00000250424.3	chr7	30893011	30963427	+	TRUE	FALSE	FALSE	FALSE	FALSE
AQP10	ENSG00000143595.8	chr1	154293567	154297801	+	TRUE	FALSE	FALSE	FALSE	FALSE
AQP11	ENSG00000178301.3	chr11	77300437	77321400	+	TRUE	FALSE	FALSE	FALSE	FALSE
AQP12A	ENSG00000184945.9	chr2	241631263	241637900	+	TRUE	FALSE	FALSE	FALSE	FALSE
AQP12B	ENSG00000185176.8	chr2	241615836	241622323	-	TRUE	FALSE	FALSE	FALSE	FALSE
AQP2	ENSG00000167580.3	chr12	50344525	50352664	+	TRUE	FALSE	FALSE	FALSE	FALSE
AQP3	ENSG00000165272.10	chr9	33441153	33447609	-	TRUE	FALSE	FALSE	FALSE	FALSE
AQP4	ENSG00000171885.9	chr18	24432003	24445782	-	TRUE	FALSE	FALSE	FALSE	FALSE
AQP5	ENSG00000161798.6	chr12	50355654	50359464	+	TRUE	FALSE	FALSE	FALSE	FALSE
AQP6	ENSG00000086159.8	chr12	50360978	50370922	+	TRUE	FALSE	FALSE	FALSE	FALSE
AQP7	ENSG00000165269.8	chr9	33384766	33402643	-	TRUE	FALSE	FALSE	FALSE	FALSE
AQP8	ENSG00000103375.6	chr16	25227053	25240261	+	TRUE	FALSE	FALSE	FALSE	FALSE
AQP9	ENSG00000103569.5	chr15	58430369	58478110	+	TRUE	FALSE	TRUE	TRUE	FALSE
AQPEP	ENSG00000172901.15	chr5	115298152	115363316	+	TRUE	FALSE	FALSE	FALSE	FALSE
AQR	ENSG00000021776.6	chr15	35147733	35262040	-	TRUE	TRUE	FALSE	FALSE	FALSE
ARAP1	ENSG00000186635.10	chr11	72396115	72504644	-	TRUE	TRUE	FALSE	FALSE	FALSE
ARAP2	ENSG00000047365.7	chr4	35949844	36246131	-	TRUE	TRUE	FALSE	FALSE	FALSE
ARAP3	ENSG00000120318.11	chr5	141032969	141061788	-	TRUE	FALSE	TRUE	TRUE	FALSE
ARC	ENSG00000198576.2	chr8	143692406	143696833	-	TRUE	FALSE	FALSE	FALSE	FALSE
ARCN1	ENSG00000095139.9	chr11	118443106	118473748	+	TRUE	TRUE	FALSE	FALSE	FALSE
AREG	ENSG00000109321.6	chr4	75310852	75320726	+	TRUE	FALSE	FALSE	FALSE	FALSE
AREGB	ENSG00000205595.3	chr4	75480630	75490486	+	FALSE	FALSE	FALSE	FALSE	FALSE
AREL1	ENSG00000119682.12	chr14	75120141	75179818	-	TRUE	TRUE	FALSE	FALSE	FALSE
ARF1	ENSG00000143761.9	chr1	228270362	228286912	+	TRUE	TRUE	FALSE	FALSE	FALSE
ARF3	ENSG00000134287.5	chr12	49329507	49351334	-	TRUE	TRUE	FALSE	FALSE	FALSE
ARF4	ENSG00000168374.6	chr3	57557091	57583947	-	TRUE	TRUE	FALSE	FALSE	FALSE
ARF5	ENSG00000004059.6	chr7	127228400	127231759	+	TRUE	TRUE	FALSE	FALSE	FALSE
ARF6	ENSG00000165527.5	chr14	50359811	50361490	+	TRUE	TRUE	FALSE	FALSE	FALSE
ARFGAP1	ENSG00000101199.8	chr20	61904138	61921142	+	TRUE	TRUE	FALSE	FALSE	FALSE
ARFGAP2	ENSG00000149182.10	chr11	47185849	47198676	-	TRUE	TRUE	FALSE	FALSE	FALSE
ARFGAP3	ENSG00000242247.6	chr22	43192509	43254112	-	TRUE	TRUE	FALSE	FALSE	FALSE
ARFGEF1	ENSG00000066777.4	chr8	68085748	68255912	-	TRUE	TRUE	FALSE	FALSE	FALSE
ARFGEF2	ENSG00000124198.8	chr20	47538428	47653230	+	TRUE	TRUE	FALSE	FALSE	FALSE
ARFIP1	ENSG00000164144.10	chr4	153701090	153839615	+	TRUE	TRUE	FALSE	FALSE	FALSE
ARFIP2	ENSG00000132254.8	chr11	6496911	6502666	-	TRUE	TRUE	FALSE	FALSE	FALSE
ARFRP1	ENSG00000101246.15	chr20	62329997	62339377	-	TRUE	TRUE	FALSE	FALSE	FALSE
ARG1	ENSG00000118520.9	chr6	131894285	131905472	+	TRUE	FALSE	FALSE	TRUE	FALSE
ARG2	ENSG00000081181.3	chr14	68086516	68118437	+	TRUE	FALSE	TRUE	FALSE	FALSE
ARGFX	ENSG00000186103.3	chr3	121289552	121305481	+	TRUE	FALSE	FALSE	FALSE	TRUE
ARGLU1	ENSG00000134884.9	chr13	107194022	107220512	-	TRUE	TRUE	FALSE	FALSE	FALSE
ARHGAP1	ENSG00000175220.7	chr11	46698631	46722165	-	TRUE	TRUE	FALSE	FALSE	FALSE
ARHGAP10	ENSG00000071205.7	chr4	148653215	148993931	+	TRUE	TRUE	FALSE	FALSE	FALSE
ARHGAP11A	ENSG00000198826.6	chr15	32907346	32932150	+	TRUE	FALSE	TRUE	TRUE	FALSE
ARHGAP11B	ENSG00000187951.6	chr15	30916698	31065196	+	TRUE	FALSE	TRUE	TRUE	FALSE
ARHGAP12	ENSG00000165322.13	chr10	32094366	32217742	-	TRUE	TRUE	FALSE	FALSE	FALSE
ARHGAP15	ENSG00000075884.8	chr2	143848932	144525921	+	TRUE	FALSE	TRUE	TRUE	FALSE
ARHGAP17	ENSG00000140750.12	chr16	24930707	25026987	-	TRUE	TRUE	FALSE	FALSE	FALSE
ARHGAP18	ENSG00000146376.6	chr6	129897278	130031370	-	TRUE	TRUE	FALSE	FALSE	FALSE
ARHGAP19	ENSG00000213390.6	chr10	98978997	99052413	-	TRUE	TRUE	FALSE	FALSE	FALSE
ARHGAP19-SLIT1	ENSG00000269891.1	chr10	98757796	99052413	-	TRUE	TRUE	FALSE	FALSE	FALSE
ARHGAP20	ENSG00000137727.8	chr11	110447767	110583912	-	TRUE	FALSE	FALSE	FALSE	FALSE
ARHGAP21	ENSG00000107863.12	chr10	24872539	25012597	-	TRUE	TRUE	FALSE	FALSE	FALSE
ARHGAP22	ENSG00000128805.10	chr10	49654078	49864310	-	TRUE	TRUE	FALSE	FALSE	FALSE
ARHGAP23	ENSG00000225485.3	chr17	36584663	36668628	+	TRUE	FALSE	TRUE	FALSE	FALSE
ARHGAP24	ENSG00000138639.13	chr4	86396268	86923823	+	TRUE	FALSE	TRUE	TRUE	FALSE
ARHGAP25	ENSG00000163219.7	chr2	68906734	69053965	+	TRUE	FALSE	TRUE	TRUE	FALSE
ARHGAP26	ENSG00000145819.11	chr5	142149950	142608576	+	TRUE	TRUE	FALSE	FALSE	FALSE
ARHGAP27	ENSG00000159314.7	chr17	43471276	43511787	-	TRUE	TRUE	FALSE	FALSE	FALSE
ARHGAP28	ENSG00000088756.8	chr18	6729718	6915715	+	TRUE	FALSE	FALSE	FALSE	FALSE
ARHGAP29	ENSG00000137962.8	chr1	94614545	94740624	-	TRUE	FALSE	FALSE	FALSE	FALSE
ARHGAP30	ENSG00000186517.9	chr1	161016737	161039760	-	TRUE	FALSE	TRUE	TRUE	FALSE
ARHGAP31	ENSG00000031081.6	chr3	119013221	119139561	+	TRUE	TRUE	FALSE	FALSE	FALSE
ARHGAP32	ENSG00000134909.14	chr11	128834956	129149219	-	TRUE	FALSE	TRUE	FALSE	FALSE
ARHGAP33	ENSG00000004777.14	chr19	36265435	36279724	+	TRUE	FALSE	FALSE	FALSE	FALSE
ARHGAP35	ENSG00000160007.13	chr19	47421934	47508334	+	TRUE	FALSE	FALSE	FALSE	FALSE
ARHGAP39	ENSG00000147799.7	chr8	145754564	145911194	-	TRUE	FALSE	FALSE	FALSE	FALSE
ARHGAP40	ENSG00000124143.6	chr20	37230578	37279678	+	TRUE	FALSE	FALSE	FALSE	FALSE
ARHGAP42	ENSG00000165895.13	chr11	100558385	100862668	+	TRUE	FALSE	FALSE	FALSE	FALSE
ARHGAP44	ENSG00000006740.12	chr17	12692857	12894960	+	TRUE	FALSE	FALSE	FALSE	FALSE
ARHGAP5	ENSG00000100852.8	chr14	32545321	32628934	+	TRUE	TRUE	FALSE	FALSE	FALSE
ARHGAP8	ENSG00000241484.5	chr22	45098356	45258665	+	TRUE	FALSE	FALSE	FALSE	FALSE
ARHGAP9	ENSG00000123329.13	chr12	57866039	57882597	-	TRUE	TRUE	FALSE	FALSE	FALSE
ARHGDIA	ENSG00000141522.7	chr17	79825598	79829282	-	TRUE	TRUE	FALSE	FALSE	FALSE
ARHGDIB	ENSG00000111348.4	chr12	15094952	15114662	-	TRUE	FALSE	TRUE	TRUE	FALSE
ARHGDIG	ENSG00000242173.4	chr16	318727	333003	+	TRUE	FALSE	FALSE	FALSE	FALSE
ARHGEF1	ENSG00000076928.13	chr19	42387229	42434302	+	TRUE	TRUE	FALSE	FALSE	FALSE
ARHGEF10	ENSG00000104728.11	chr8	1772143	1906807	+	TRUE	FALSE	FALSE	FALSE	FALSE
ARHGEF10L	ENSG00000074964.12	chr1	17866331	18024369	+	TRUE	FALSE	TRUE	FALSE	FALSE
ARHGEF11	ENSG00000132694.14	chr1	156904633	157015162	-	TRUE	TRUE	FALSE	FALSE	FALSE
ARHGEF12	ENSG00000196914.4	chr11	120207788	120360645	+	TRUE	TRUE	FALSE	FALSE	FALSE
ARHGEF15	ENSG00000198844.6	chr17	8213560	8225829	+	TRUE	FALSE	FALSE	FALSE	FALSE
ARHGEF16	ENSG00000130762.10	chr1	3370991	3397677	+	TRUE	FALSE	FALSE	FALSE	FALSE
ARHGEF17	ENSG00000110237.3	chr11	73019335	73080136	+	TRUE	TRUE	FALSE	FALSE	FALSE
ARHGEF18	ENSG00000104880.13	chr19	7460000	7537363	+	TRUE	TRUE	FALSE	FALSE	FALSE
ARHGEF19	ENSG00000142632.12	chr1	16524350	16539104	-	TRUE	FALSE	TRUE	TRUE	FALSE
ARHGEF2	ENSG00000116584.13	chr1	155916631	155976861	-	TRUE	TRUE	FALSE	FALSE	FALSE
ARHGEF25	ENSG00000240771.2	chr12	58003964	58013162	+	TRUE	FALSE	FALSE	FALSE	FALSE
ARHGEF26	ENSG00000114790.8	chr3	153838793	153975616	+	TRUE	TRUE	FALSE	FALSE	FALSE
ARHGEF28	ENSG00000214944.5	chr5	72921984	73237818	+	TRUE	FALSE	FALSE	FALSE	FALSE
ARHGEF3	ENSG00000163947.7	chr3	56761447	57113357	-	TRUE	TRUE	FALSE	FALSE	FALSE
ARHGEF33	ENSG00000214694.6	chr2	39117022	39202590	+	TRUE	FALSE	FALSE	FALSE	FALSE
ARHGEF35	ENSG00000213214.3	chr7	143883177	143991230	-	TRUE	FALSE	FALSE	FALSE	FALSE
ARHGEF37	ENSG00000183111.7	chr5	148931511	149014531	+	TRUE	FALSE	FALSE	FALSE	FALSE
ARHGEF38	ENSG00000236699.4	chr4	106473778	106629250	+	TRUE	FALSE	FALSE	FALSE	FALSE
ARHGEF39	ENSG00000137135.13	chr9	35658873	35675863	-	TRUE	FALSE	TRUE	FALSE	FALSE
ARHGEF4	ENSG00000136002.12	chr2	131594490	131804836	+	TRUE	FALSE	FALSE	FALSE	FALSE
ARHGEF40	ENSG00000165801.5	chr14	21538430	21558399	+	TRUE	TRUE	FALSE	FALSE	FALSE
ARHGEF5	ENSG00000050327.10	chr7	144052382	144077725	+	TRUE	FALSE	FALSE	FALSE	FALSE
ARHGEF7	ENSG00000102606.13	chr13	111766907	111958084	+	TRUE	TRUE	FALSE	FALSE	FALSE
ARID1A	ENSG00000117713.13	chr1	27022525	27108595	+	TRUE	TRUE	FALSE	FALSE	FALSE
ARID1B	ENSG00000049618.17	chr6	157099064	157531913	+	TRUE	TRUE	FALSE	FALSE	FALSE
ARID2	ENSG00000189079.11	chr12	46123449	46301823	+	TRUE	TRUE	FALSE	FALSE	FALSE
ARID3A	ENSG00000116017.6	chr19	925782	975939	+	TRUE	TRUE	FALSE	FALSE	FALSE
ARID3B	ENSG00000179361.13	chr15	74833519	74890472	+	TRUE	TRUE	FALSE	FALSE	FALSE
ARID3C	ENSG00000205143.2	chr9	34621377	34628104	-	TRUE	FALSE	FALSE	FALSE	FALSE
ARID4A	ENSG00000032219.14	chr14	58765104	58840605	+	TRUE	TRUE	FALSE	FALSE	FALSE
ARID4B	ENSG00000054267.16	chr1	235294950	235491534	-	TRUE	TRUE	FALSE	FALSE	FALSE
ARID5A	ENSG00000196843.11	chr2	97202481	97218375	+	TRUE	TRUE	FALSE	FALSE	FALSE
ARID5B	ENSG00000150347.10	chr10	63661060	63856703	+	TRUE	TRUE	FALSE	FALSE	FALSE
ARIH1	ENSG00000166233.8	chr15	72766668	72879692	+	TRUE	TRUE	FALSE	FALSE	FALSE
ARIH2	ENSG00000177479.15	chr3	48956255	49023815	+	TRUE	TRUE	FALSE	FALSE	FALSE
ARIH2OS	ENSG00000221883.2	chr3	48955222	48956818	-	TRUE	TRUE	FALSE	FALSE	FALSE
ARL1	ENSG00000120805.9	chr12	101786899	101801598	-	TRUE	TRUE	FALSE	FALSE	FALSE
ARL10	ENSG00000175414.6	chr5	175792472	175828866	+	TRUE	FALSE	FALSE	FALSE	FALSE
ARL11	ENSG00000152213.3	chr13	50202436	50208008	+	TRUE	FALSE	TRUE	TRUE	FALSE
ARL13B	ENSG00000169379.11	chr3	93698984	93774512	+	TRUE	TRUE	FALSE	FALSE	FALSE
ARL14	ENSG00000179674.2	chr3	160394949	160396233	+	TRUE	FALSE	FALSE	FALSE	FALSE
ARL14EP	ENSG00000152219.4	chr11	30344599	30359774	+	TRUE	TRUE	FALSE	FALSE	FALSE
ARL14EPL	ENSG00000268223.2	chr5	115387164	115395815	+	TRUE	FALSE	FALSE	FALSE	TRUE
ARL15	ENSG00000185305.6	chr5	53179776	53606412	-	TRUE	TRUE	FALSE	FALSE	FALSE
ARL16	ENSG00000214087.4	chr17	79648205	79650954	-	TRUE	TRUE	FALSE	FALSE	FALSE
ARL17A	ENSG00000185829.11	chr17	44594069	44657088	-	TRUE	FALSE	FALSE	FALSE	FALSE
ARL17B	ENSG00000228696.4	chr17	44352151	44439130	-	TRUE	FALSE	FALSE	FALSE	FALSE
ARL2	ENSG00000213465.3	chr11	64781586	64789656	+	TRUE	TRUE	FALSE	FALSE	FALSE
ARL2BP	ENSG00000102931.3	chr16	57279011	57287516	+	TRUE	TRUE	FALSE	FALSE	FALSE
ARL3	ENSG00000138175.8	chr10	104433489	104474164	-	TRUE	TRUE	FALSE	FALSE	FALSE
ARL4A	ENSG00000122644.8	chr7	12726482	12730559	+	TRUE	TRUE	FALSE	FALSE	FALSE
ARL4C	ENSG00000188042.5	chr2	235401686	235405697	-	TRUE	TRUE	FALSE	FALSE	FALSE
ARL4D	ENSG00000175906.4	chr17	41476328	41478505	+	TRUE	TRUE	FALSE	FALSE	FALSE
ARL5A	ENSG00000162980.12	chr2	152645499	152685006	-	TRUE	TRUE	FALSE	FALSE	FALSE
ARL5B	ENSG00000165997.4	chr10	18948335	18970568	+	TRUE	TRUE	FALSE	FALSE	FALSE
ARL5C	ENSG00000141748.8	chr17	37313148	37323737	-	TRUE	FALSE	TRUE	FALSE	TRUE
ARL6	ENSG00000113966.5	chr3	97483366	97519953	+	TRUE	TRUE	FALSE	FALSE	FALSE
ARL6IP1	ENSG00000170540.10	chr16	18802992	18813000	-	TRUE	TRUE	FALSE	FALSE	FALSE
ARL6IP4	ENSG00000182196.9	chr12	123464608	123467456	+	TRUE	TRUE	FALSE	FALSE	FALSE
ARL6IP5	ENSG00000144746.6	chr3	69134096	69155217	+	TRUE	TRUE	FALSE	FALSE	FALSE
ARL6IP6	ENSG00000177917.6	chr2	153574408	153617767	+	TRUE	TRUE	FALSE	FALSE	FALSE
ARL8A	ENSG00000143862.3	chr1	202102533	202113869	-	TRUE	TRUE	FALSE	FALSE	FALSE
ARL8B	ENSG00000134108.8	chr3	5163906	5222596	+	TRUE	TRUE	FALSE	FALSE	FALSE
ARL9	ENSG00000196503.2	chr4	57371510	57390614	+	TRUE	FALSE	TRUE	FALSE	FALSE
ARMC1	ENSG00000104442.5	chr8	66514695	66546442	-	TRUE	TRUE	FALSE	FALSE	FALSE
ARMC10	ENSG00000170632.9	chr7	102715329	102740205	+	TRUE	TRUE	FALSE	FALSE	FALSE
ARMC12	ENSG00000157343.4	chr6	35704810	35716856	+	TRUE	FALSE	FALSE	FALSE	FALSE
ARMC2	ENSG00000118690.8	chr6	109169620	109295186	+	TRUE	TRUE	FALSE	FALSE	FALSE
ARMC3	ENSG00000165309.9	chr10	23216954	23326518	+	TRUE	FALSE	FALSE	FALSE	FALSE
ARMC4	ENSG00000169126.11	chr10	28064116	28287977	-	TRUE	FALSE	FALSE	FALSE	FALSE
ARMC5	ENSG00000140691.12	chr16	31469402	31478487	+	TRUE	TRUE	FALSE	FALSE	FALSE
ARMC6	ENSG00000105676.9	chr19	19144385	19170563	+	TRUE	TRUE	FALSE	FALSE	FALSE
ARMC7	ENSG00000125449.2	chr17	73106048	73126360	+	TRUE	TRUE	FALSE	FALSE	FALSE
ARMC8	ENSG00000114098.13	chr3	137906110	138017231	+	TRUE	TRUE	FALSE	FALSE	FALSE
ARMC9	ENSG00000135931.13	chr2	232063261	232239548	+	TRUE	TRUE	FALSE	FALSE	FALSE
ARMS2	ENSG00000254636.1	chr10	124214170	124216868	+	TRUE	FALSE	FALSE	FALSE	FALSE
ARNT	ENSG00000143437.16	chr1	150782182	150849244	-	TRUE	TRUE	FALSE	FALSE	FALSE
ARNT2	ENSG00000172379.14	chr15	80696693	80890278	+	TRUE	FALSE	FALSE	FALSE	FALSE
ARNTL	ENSG00000133794.13	chr11	13298200	13408813	+	TRUE	TRUE	FALSE	FALSE	FALSE
ARNTL2	ENSG00000029153.10	chr12	27485788	27576241	+	TRUE	TRUE	FALSE	FALSE	FALSE
ARPC1A	ENSG00000241685.4	chr7	98923522	98985787	+	TRUE	TRUE	FALSE	FALSE	FALSE
ARPC1B	ENSG00000130429.8	chr7	98971873	98992424	+	TRUE	TRUE	FALSE	FALSE	FALSE
ARPC2	ENSG00000163466.11	chr2	219081818	219119079	+	TRUE	TRUE	FALSE	FALSE	FALSE
ARPC3	ENSG00000111229.11	chr12	110872631	110888227	-	TRUE	TRUE	FALSE	FALSE	FALSE
ARPC4	ENSG00000241553.8	chr3	9834180	9849410	+	TRUE	TRUE	FALSE	FALSE	FALSE
ARPC4-TTLL3	ENSG00000250151.5	chr3	9834767	9877085	+	TRUE	TRUE	FALSE	FALSE	FALSE
ARPC5	ENSG00000162704.11	chr1	183592402	183604892	-	TRUE	TRUE	FALSE	FALSE	FALSE
ARPC5L	ENSG00000136950.9	chr9	127624410	127640003	+	TRUE	TRUE	FALSE	FALSE	FALSE
ARPP19	ENSG00000128989.6	chr15	52839243	52862080	-	TRUE	TRUE	FALSE	FALSE	FALSE
ARPP21	ENSG00000172995.12	chr3	35680438	35835988	+	TRUE	FALSE	FALSE	FALSE	FALSE
ARRB1	ENSG00000137486.12	chr11	74975227	75062873	-	TRUE	TRUE	FALSE	FALSE	FALSE
ARRB2	ENSG00000141480.13	chr17	4613785	4624794	+	TRUE	TRUE	FALSE	FALSE	FALSE
ARRDC1	ENSG00000197070.9	chr9	140500107	140509812	+	TRUE	TRUE	FALSE	FALSE	FALSE
ARRDC2	ENSG00000105643.5	chr19	18111942	18124911	+	TRUE	TRUE	FALSE	FALSE	FALSE
ARRDC3	ENSG00000113369.4	chr5	90664542	90679176	-	TRUE	TRUE	FALSE	FALSE	FALSE
ARRDC4	ENSG00000140450.7	chr15	98462785	98517068	+	TRUE	TRUE	FALSE	FALSE	FALSE
ARRDC5	ENSG00000205784.2	chr19	4890450	4902879	-	TRUE	FALSE	FALSE	FALSE	FALSE
ARSA	ENSG00000100299.13	chr22	51061183	51066607	-	TRUE	TRUE	FALSE	FALSE	FALSE
ARSB	ENSG00000113273.11	chr5	78073033	78281910	-	TRUE	TRUE	FALSE	FALSE	FALSE
ARSG	ENSG00000141337.8	chr17	66255324	66418872	+	TRUE	TRUE	FALSE	FALSE	FALSE
ARSI	ENSG00000183876.8	chr5	149675907	149718870	-	TRUE	FALSE	FALSE	FALSE	FALSE
ARSJ	ENSG00000180801.11	chr4	114821441	114900883	-	TRUE	FALSE	FALSE	FALSE	FALSE
ARSK	ENSG00000164291.12	chr5	94890779	94940768	+	TRUE	TRUE	FALSE	FALSE	FALSE
ART1	ENSG00000129744.2	chr11	3666359	3685646	+	TRUE	FALSE	FALSE	FALSE	FALSE
ART3	ENSG00000156219.12	chr4	76932338	77033955	+	TRUE	FALSE	FALSE	FALSE	FALSE
ART4	ENSG00000111339.6	chr12	14978504	14996429	-	TRUE	FALSE	FALSE	FALSE	FALSE
ART5	ENSG00000167311.9	chr11	3659734	3663546	-	TRUE	FALSE	FALSE	FALSE	FALSE
ARTN	ENSG00000117407.12	chr1	44398993	44402913	+	TRUE	FALSE	FALSE	FALSE	FALSE
ARV1	ENSG00000173409.9	chr1	231114728	231136341	+	TRUE	TRUE	FALSE	FALSE	FALSE
ARVCF	ENSG00000099889.9	chr22	19957420	20004331	-	TRUE	TRUE	FALSE	FALSE	FALSE
AS3MT	ENSG00000214435.3	chr10	104629274	104661656	+	TRUE	FALSE	FALSE	FALSE	FALSE
ASAH1	ENSG00000104763.13	chr8	17913935	17942494	-	TRUE	TRUE	FALSE	FALSE	FALSE
ASAH2	ENSG00000188611.10	chr10	51942539	52008370	-	TRUE	FALSE	FALSE	FALSE	FALSE
ASAH2B	ENSG00000204147.5	chr10	52499079	52576255	+	TRUE	FALSE	FALSE	FALSE	FALSE
ASAH2C	ENSG00000072444.10	chr10	48001604	48055018	-	FALSE	FALSE	FALSE	FALSE	FALSE
ASAP1	ENSG00000153317.10	chr8	131064354	131455906	-	TRUE	TRUE	FALSE	FALSE	FALSE
ASAP2	ENSG00000151693.5	chr2	9346895	9545812	+	TRUE	FALSE	FALSE	FALSE	FALSE
ASAP3	ENSG00000088280.14	chr1	23755057	23811061	-	TRUE	FALSE	FALSE	FALSE	FALSE
ASB1	ENSG00000065802.7	chr2	239335384	239360891	+	TRUE	TRUE	FALSE	FALSE	FALSE
ASB10	ENSG00000146926.6	chr7	150872786	150884919	-	TRUE	FALSE	FALSE	FALSE	FALSE
ASB13	ENSG00000196372.8	chr10	5680831	5708558	-	TRUE	TRUE	FALSE	FALSE	FALSE
ASB14	ENSG00000239388.4	chr3	57302376	57326710	-	TRUE	FALSE	FALSE	FALSE	FALSE
ASB15	ENSG00000146809.8	chr7	123207065	123277951	+	TRUE	FALSE	FALSE	FALSE	FALSE
ASB16	ENSG00000161664.2	chr17	42247816	42256451	+	TRUE	FALSE	FALSE	FALSE	FALSE
ASB17	ENSG00000154007.6	chr1	76384559	76398116	-	TRUE	FALSE	FALSE	FALSE	FALSE
ASB18	ENSG00000182177.9	chr2	237102096	237173052	-	TRUE	FALSE	FALSE	FALSE	FALSE
ASB2	ENSG00000100628.7	chr14	94400500	94443137	-	TRUE	FALSE	TRUE	FALSE	FALSE
ASB3	ENSG00000270898.1	chr2	53897431	54087297	-	TRUE	TRUE	FALSE	FALSE	FALSE
ASB4	ENSG00000005981.8	chr7	95107757	95169544	+	TRUE	FALSE	FALSE	FALSE	FALSE
ASB5	ENSG00000164122.4	chr4	177134825	177198722	-	TRUE	FALSE	FALSE	FALSE	FALSE
ASB6	ENSG00000148331.7	chr9	132399172	132404444	-	TRUE	TRUE	FALSE	FALSE	FALSE
ASB7	ENSG00000183475.8	chr15	101142740	101191910	+	TRUE	TRUE	FALSE	FALSE	FALSE
ASB8	ENSG00000177981.6	chr12	48541572	48574996	-	TRUE	TRUE	FALSE	FALSE	FALSE
ASCC1	ENSG00000138303.13	chr10	73856279	73976892	-	TRUE	TRUE	FALSE	FALSE	FALSE
ASCC2	ENSG00000100325.10	chr22	30184598	30234271	-	TRUE	TRUE	FALSE	FALSE	FALSE
ASCC3	ENSG00000112249.9	chr6	100956071	101329248	-	TRUE	TRUE	FALSE	FALSE	FALSE
ASCL1	ENSG00000139352.3	chr12	103351465	103354294	+	TRUE	FALSE	FALSE	FALSE	FALSE
ASCL2	ENSG00000183734.4	chr11	2289726	2292182	-	TRUE	FALSE	FALSE	TRUE	FALSE
ASCL3	ENSG00000176009.2	chr11	8959120	8964580	-	TRUE	FALSE	FALSE	FALSE	FALSE
ASCL4	ENSG00000187855.5	chr12	108168163	108170421	+	TRUE	FALSE	FALSE	FALSE	TRUE
ASCL5	ENSG00000232237.2	chr1	201083082	201096312	-	TRUE	FALSE	FALSE	FALSE	FALSE
ASF1A	ENSG00000111875.7	chr6	119215385	119230332	+	TRUE	TRUE	FALSE	FALSE	FALSE
ASF1B	ENSG00000105011.4	chr19	14230322	14247768	-	TRUE	TRUE	FALSE	FALSE	FALSE
ASGR1	ENSG00000141505.7	chr17	7076751	7082883	-	TRUE	FALSE	TRUE	FALSE	FALSE
ASGR2	ENSG00000161944.12	chr17	7004642	7019019	-	TRUE	FALSE	TRUE	FALSE	FALSE
ASH1L	ENSG00000116539.6	chr1	155305060	155532598	-	TRUE	TRUE	FALSE	FALSE	FALSE
ASH2L	ENSG00000129691.11	chr8	37962761	38001594	+	TRUE	TRUE	FALSE	FALSE	FALSE
ASIC1	ENSG00000110881.7	chr12	50451332	50477394	+	TRUE	FALSE	FALSE	FALSE	FALSE
ASIC2	ENSG00000108684.10	chr17	31340106	32501983	-	TRUE	FALSE	FALSE	FALSE	FALSE
ASIC3	ENSG00000213199.3	chr7	150745380	150749843	+	TRUE	FALSE	FALSE	FALSE	FALSE
ASIC4	ENSG00000072182.8	chr2	220378893	220403494	+	TRUE	FALSE	FALSE	FALSE	FALSE
ASIC5	ENSG00000256394.2	chr4	156750882	156787425	-	TRUE	FALSE	FALSE	FALSE	TRUE
ASIP	ENSG00000101440.5	chr20	32782376	32857150	+	TRUE	FALSE	FALSE	FALSE	FALSE
ASL	ENSG00000126522.12	chr7	65540786	65558545	+	TRUE	TRUE	FALSE	FALSE	FALSE
ASNA1	ENSG00000198356.7	chr19	12847954	12859137	+	TRUE	TRUE	FALSE	FALSE	FALSE
ASNS	ENSG00000070669.12	chr7	97481431	97501854	-	TRUE	FALSE	FALSE	FALSE	FALSE
ASNSD1	ENSG00000138381.5	chr2	190526112	190535557	+	TRUE	TRUE	FALSE	FALSE	FALSE
ASPA	ENSG00000108381.6	chr17	3375669	3406713	+	TRUE	FALSE	FALSE	FALSE	FALSE
ASPDH	ENSG00000204653.5	chr19	51014858	51017947	-	TRUE	FALSE	FALSE	FALSE	FALSE
ASPG	ENSG00000166183.11	chr14	104552017	104579098	+	TRUE	FALSE	FALSE	FALSE	FALSE
ASPH	ENSG00000198363.11	chr8	62413117	62627155	-	TRUE	TRUE	FALSE	FALSE	FALSE
ASPHD1	ENSG00000174939.6	chr16	29911697	29931185	+	TRUE	FALSE	FALSE	FALSE	FALSE
ASPHD2	ENSG00000128203.6	chr22	26825240	26840981	+	TRUE	TRUE	FALSE	FALSE	FALSE
ASPM	ENSG00000066279.12	chr1	197053259	197115824	-	TRUE	TRUE	FALSE	FALSE	FALSE
ASPN	ENSG00000106819.7	chr9	95218488	95244788	-	TRUE	FALSE	FALSE	FALSE	FALSE
ASPRV1	ENSG00000244617.1	chr2	70187227	70189397	-	TRUE	FALSE	FALSE	FALSE	FALSE
ASPSCR1	ENSG00000169696.11	chr17	79934684	79975282	+	TRUE	TRUE	FALSE	FALSE	FALSE
ASRGL1	ENSG00000162174.8	chr11	62104921	62160882	+	TRUE	FALSE	TRUE	TRUE	FALSE
ASS1	ENSG00000130707.13	chr9	133320317	133376661	+	TRUE	FALSE	FALSE	FALSE	FALSE
ASTE1	ENSG00000034533.7	chr3	130732720	130746493	-	TRUE	TRUE	FALSE	FALSE	FALSE
ASTL	ENSG00000188886.3	chr2	96789590	96804175	-	TRUE	FALSE	FALSE	FALSE	FALSE
ASTN1	ENSG00000152092.11	chr1	176826439	177134109	-	TRUE	FALSE	FALSE	FALSE	FALSE
ASTN2	ENSG00000148219.12	chr9	119187505	120177348	-	TRUE	TRUE	FALSE	FALSE	FALSE
ASUN	ENSG00000064102.10	chr12	27058115	27091259	-	TRUE	TRUE	FALSE	FALSE	FALSE
ASXL1	ENSG00000171456.12	chr20	30946156	31027122	+	TRUE	TRUE	FALSE	FALSE	FALSE
ASXL2	ENSG00000143970.12	chr2	25956623	26101385	-	TRUE	TRUE	FALSE	FALSE	FALSE
ASXL3	ENSG00000141431.5	chr18	31158580	31331156	+	TRUE	FALSE	FALSE	FALSE	FALSE
ASZ1	ENSG00000154438.3	chr7	117003277	117068177	-	TRUE	FALSE	FALSE	FALSE	FALSE
ATAD1	ENSG00000138138.9	chr10	89511270	89601100	-	TRUE	TRUE	FALSE	FALSE	FALSE
ATAD2	ENSG00000156802.8	chr8	124332091	124428590	-	TRUE	TRUE	FALSE	FALSE	FALSE
ATAD2B	ENSG00000119778.10	chr2	23971535	24149984	-	TRUE	TRUE	FALSE	FALSE	FALSE
ATAD3A	ENSG00000197785.9	chr1	1447532	1470067	+	TRUE	TRUE	FALSE	FALSE	FALSE
ATAD3B	ENSG00000160072.15	chr1	1407144	1433228	+	TRUE	TRUE	FALSE	FALSE	FALSE
ATAD3C	ENSG00000215915.5	chr1	1385070	1405538	+	TRUE	FALSE	FALSE	FALSE	FALSE
ATAD5	ENSG00000176208.4	chr17	29158989	29222887	+	TRUE	TRUE	FALSE	FALSE	FALSE
ATAT1	ENSG00000137343.13	chr6	30594620	30614600	+	TRUE	FALSE	FALSE	FALSE	FALSE
ATCAY	ENSG00000167654.13	chr19	3879863	3928077	+	TRUE	FALSE	FALSE	FALSE	FALSE
ATE1	ENSG00000107669.13	chr10	123499940	123688316	-	TRUE	TRUE	FALSE	FALSE	FALSE
ATF1	ENSG00000123268.4	chr12	51157494	51214905	+	TRUE	TRUE	FALSE	FALSE	FALSE
ATF2	ENSG00000115966.12	chr2	175936979	176033110	-	TRUE	TRUE	FALSE	FALSE	FALSE
ATF3	ENSG00000162772.12	chr1	212738677	212794119	+	TRUE	TRUE	FALSE	FALSE	FALSE
ATF4	ENSG00000128272.10	chr22	39915701	39918691	+	TRUE	TRUE	FALSE	FALSE	FALSE
ATF5	ENSG00000169136.4	chr19	50431960	50437192	+	TRUE	TRUE	FALSE	FALSE	FALSE
ATF6	ENSG00000118217.5	chr1	161736085	161933860	+	TRUE	TRUE	FALSE	FALSE	FALSE
ATF6B	ENSG00000213676.6	chr6	32065954	32096030	-	TRUE	TRUE	FALSE	FALSE	FALSE
ATF7	ENSG00000170653.14	chr12	53901641	54020199	-	TRUE	TRUE	FALSE	FALSE	FALSE
ATF7IP	ENSG00000171681.8	chr12	14518611	14651697	+	TRUE	TRUE	FALSE	FALSE	FALSE
ATF7IP2	ENSG00000166669.9	chr16	10420292	10577495	+	TRUE	FALSE	TRUE	FALSE	FALSE
ATG10	ENSG00000152348.11	chr5	81267845	81572676	+	TRUE	TRUE	FALSE	FALSE	FALSE
ATG12	ENSG00000145782.8	chr5	115163894	115177555	-	TRUE	TRUE	FALSE	FALSE	FALSE
ATG13	ENSG00000175224.12	chr11	46638827	46696368	+	TRUE	TRUE	FALSE	FALSE	FALSE
ATG14	ENSG00000126775.8	chr14	55833111	55878576	-	TRUE	TRUE	FALSE	FALSE	FALSE
ATG16L1	ENSG00000085978.17	chr2	234118698	234204320	+	TRUE	TRUE	FALSE	FALSE	FALSE
ATG16L2	ENSG00000168010.6	chr11	72525354	72554719	+	TRUE	TRUE	FALSE	FALSE	FALSE
ATG2A	ENSG00000110046.8	chr11	64662008	64684722	-	TRUE	TRUE	FALSE	FALSE	FALSE
ATG2B	ENSG00000066739.7	chr14	96747596	96830207	-	TRUE	TRUE	FALSE	FALSE	FALSE
ATG3	ENSG00000144848.6	chr3	112251357	112280893	-	TRUE	TRUE	FALSE	FALSE	FALSE
ATG4B	ENSG00000168397.12	chr2	242576629	242613272	+	TRUE	TRUE	FALSE	FALSE	FALSE
ATG4C	ENSG00000125703.10	chr1	63249807	63331184	+	TRUE	TRUE	FALSE	FALSE	FALSE
ATG4D	ENSG00000130734.5	chr19	10654572	10664094	+	TRUE	TRUE	FALSE	FALSE	FALSE
ATG5	ENSG00000057663.8	chr6	106632352	106773666	-	TRUE	TRUE	FALSE	FALSE	FALSE
ATG7	ENSG00000197548.8	chr3	11313996	11599139	+	TRUE	TRUE	FALSE	FALSE	FALSE
ATG9A	ENSG00000198925.6	chr2	220074495	220094439	-	TRUE	TRUE	FALSE	FALSE	FALSE
ATG9B	ENSG00000181652.14	chr7	150709298	150721586	-	TRUE	FALSE	FALSE	FALSE	FALSE
ATHL1	ENSG00000142102.11	chr11	289136	296107	+	TRUE	FALSE	FALSE	TRUE	FALSE
ATIC	ENSG00000138363.10	chr2	216176541	216214487	+	TRUE	TRUE	FALSE	FALSE	FALSE
ATL1	ENSG00000198513.7	chr14	50999228	51099786	+	TRUE	TRUE	FALSE	FALSE	FALSE
ATL2	ENSG00000119787.9	chr2	38522023	38604427	-	TRUE	TRUE	FALSE	FALSE	FALSE
ATL3	ENSG00000184743.8	chr11	63391560	63439393	-	TRUE	TRUE	FALSE	FALSE	FALSE
ATM	ENSG00000149311.13	chr11	108093212	108239829	+	TRUE	TRUE	FALSE	FALSE	FALSE
ATMIN	ENSG00000166454.5	chr16	81069453	81080963	+	TRUE	FALSE	FALSE	FALSE	FALSE
ATN1	ENSG00000111676.10	chr12	7033627	7051484	+	TRUE	TRUE	FALSE	FALSE	FALSE
ATOH1	ENSG00000172238.3	chr4	94750043	94751221	+	TRUE	FALSE	FALSE	FALSE	FALSE
ATOH7	ENSG00000179774.7	chr10	69990387	69991871	-	TRUE	FALSE	FALSE	FALSE	FALSE
ATOH8	ENSG00000168874.8	chr2	85978468	86015189	+	TRUE	FALSE	TRUE	TRUE	FALSE
ATOX1	ENSG00000177556.7	chr5	151121878	151152093	-	TRUE	TRUE	FALSE	FALSE	FALSE
ATP10A	ENSG00000206190.7	chr15	25922421	26110317	-	TRUE	FALSE	TRUE	FALSE	FALSE
ATP10B	ENSG00000118322.8	chr5	159990128	160279221	-	TRUE	FALSE	FALSE	FALSE	FALSE
ATP10D	ENSG00000145246.9	chr4	47487306	47595503	+	TRUE	TRUE	FALSE	FALSE	FALSE
ATP11A	ENSG00000068650.14	chr13	113344644	113541482	+	TRUE	TRUE	FALSE	FALSE	FALSE
ATP11B	ENSG00000058063.11	chr3	182511289	182639423	+	TRUE	TRUE	FALSE	FALSE	FALSE
ATP12A	ENSG00000075673.7	chr13	25254550	25285921	+	TRUE	FALSE	FALSE	FALSE	FALSE
ATP13A1	ENSG00000105726.12	chr19	19756008	19774502	-	TRUE	TRUE	FALSE	FALSE	FALSE
ATP13A2	ENSG00000159363.13	chr1	17312454	17338423	-	TRUE	TRUE	FALSE	FALSE	FALSE
ATP13A3	ENSG00000133657.10	chr3	194123402	194219093	-	TRUE	FALSE	FALSE	FALSE	FALSE
ATP13A4	ENSG00000127249.10	chr3	193119867	193310900	-	TRUE	FALSE	FALSE	FALSE	FALSE
ATP13A5	ENSG00000187527.6	chr3	192992580	193096632	-	TRUE	FALSE	FALSE	FALSE	FALSE
ATP1A1	ENSG00000163399.11	chr1	116915291	116952883	+	TRUE	TRUE	FALSE	FALSE	FALSE
ATP1A2	ENSG00000018625.10	chr1	160085550	160113381	+	TRUE	FALSE	FALSE	FALSE	FALSE
ATP1A3	ENSG00000105409.11	chr19	42470735	42501649	-	TRUE	FALSE	FALSE	FALSE	FALSE
ATP1A4	ENSG00000132681.12	chr1	160121361	160156767	+	TRUE	FALSE	FALSE	FALSE	FALSE
ATP1B1	ENSG00000143153.8	chr1	169074936	169101960	+	TRUE	TRUE	FALSE	FALSE	FALSE
ATP1B2	ENSG00000129244.4	chr17	7549946	7561086	+	TRUE	FALSE	FALSE	FALSE	FALSE
ATP1B3	ENSG00000069849.6	chr3	141594967	141645356	+	TRUE	TRUE	FALSE	FALSE	FALSE
ATP2A1	ENSG00000196296.9	chr16	28889727	28915830	+	TRUE	FALSE	TRUE	FALSE	FALSE
ATP2A2	ENSG00000174437.12	chr12	110718562	110788898	+	TRUE	TRUE	FALSE	FALSE	FALSE
ATP2A3	ENSG00000074370.13	chr17	3827170	3867736	-	TRUE	FALSE	TRUE	TRUE	FALSE
ATP2B1	ENSG00000070961.10	chr12	89981829	90103077	-	TRUE	FALSE	FALSE	FALSE	FALSE
ATP2B2	ENSG00000157087.12	chr3	10365708	10749716	-	TRUE	FALSE	FALSE	FALSE	FALSE
ATP2B4	ENSG00000058668.10	chr1	203595690	203713209	+	TRUE	TRUE	FALSE	FALSE	FALSE
ATP2C1	ENSG00000017260.15	chr3	130569440	130735556	+	TRUE	TRUE	FALSE	FALSE	FALSE
ATP2C2	ENSG00000064270.8	chr16	84402134	84497793	+	TRUE	FALSE	FALSE	TRUE	FALSE
ATP4A	ENSG00000105675.4	chr19	36040946	36054560	-	TRUE	FALSE	FALSE	FALSE	FALSE
ATP4B	ENSG00000186009.4	chr13	114303120	114312501	-	TRUE	FALSE	FALSE	FALSE	FALSE
ATP5A1	ENSG00000152234.11	chr18	43664111	43684300	-	TRUE	TRUE	FALSE	FALSE	FALSE
ATP5B	ENSG00000110955.4	chr12	57031960	57039798	-	TRUE	TRUE	FALSE	FALSE	FALSE
ATP5C1	ENSG00000165629.15	chr10	7830093	7849778	+	TRUE	TRUE	FALSE	FALSE	FALSE
ATP5D	ENSG00000099624.3	chr19	1241750	1244824	+	TRUE	TRUE	FALSE	FALSE	FALSE
ATP5E	ENSG00000124172.5	chr20	57600523	57607437	-	TRUE	TRUE	FALSE	FALSE	FALSE
ATP5EP2	ENSG00000180389.6	chr13	28519344	28519727	+	TRUE	FALSE	FALSE	FALSE	FALSE
ATP5F1	ENSG00000116459.6	chr1	111991487	112005395	+	TRUE	TRUE	FALSE	FALSE	FALSE
ATP5G1	ENSG00000159199.9	chr17	46970128	46973233	+	TRUE	TRUE	FALSE	FALSE	FALSE
ATP5G2	ENSG00000135390.13	chr12	54026511	54071192	-	TRUE	TRUE	FALSE	FALSE	FALSE
ATP5G3	ENSG00000154518.5	chr2	176040987	176049335	-	TRUE	TRUE	FALSE	FALSE	FALSE
ATP5H	ENSG00000167863.7	chr17	73034959	73043080	-	TRUE	TRUE	FALSE	FALSE	FALSE
ATP5I	ENSG00000169020.5	chr4	666226	668127	-	TRUE	TRUE	FALSE	FALSE	FALSE
ATP5J	ENSG00000154723.8	chr21	27088816	27107984	-	TRUE	TRUE	FALSE	FALSE	FALSE
ATP5J2	ENSG00000241468.3	chr7	99046099	99063954	-	TRUE	TRUE	FALSE	FALSE	FALSE
ATP5J2-PTCD1	ENSG00000248919.3	chr7	99017373	99063820	-	TRUE	TRUE	FALSE	FALSE	FALSE
ATP5L	ENSG00000167283.3	chr11	118271870	118302211	+	TRUE	TRUE	FALSE	FALSE	FALSE
ATP5L2	ENSG00000249222.1	chr22	43035810	43036607	-	TRUE	FALSE	FALSE	FALSE	TRUE
ATP5O	ENSG00000241837.2	chr21	35275758	35288284	-	TRUE	TRUE	FALSE	FALSE	FALSE
ATP5S	ENSG00000125375.10	chr14	50779045	50802276	+	TRUE	TRUE	FALSE	FALSE	FALSE
ATP5SL	ENSG00000105341.14	chr19	41937224	41946622	-	TRUE	FALSE	TRUE	FALSE	FALSE
ATP6AP1L	ENSG00000205464.7	chr5	81575282	81682796	+	TRUE	TRUE	FALSE	FALSE	FALSE
ATP6C	ENSG00000259784.1	chr16	2563967	2577956	+	FALSE	FALSE	FALSE	FALSE	FALSE
ATP6V0A1	ENSG00000033627.10	chr17	40610863	40674629	+	TRUE	TRUE	FALSE	FALSE	FALSE
ATP6V0A2	ENSG00000185344.9	chr12	124196866	124246302	+	TRUE	TRUE	FALSE	FALSE	FALSE
ATP6V0A4	ENSG00000105929.11	chr7	138391041	138484305	-	TRUE	FALSE	FALSE	FALSE	FALSE
ATP6V0B	ENSG00000117410.9	chr1	44440160	44443967	+	TRUE	TRUE	FALSE	FALSE	FALSE
ATP6V0C	ENSG00000185883.6	chr16	2563872	2570219	+	TRUE	TRUE	FALSE	FALSE	FALSE
ATP6V0D1	ENSG00000159720.7	chr16	67471918	67515140	-	TRUE	TRUE	FALSE	FALSE	FALSE
ATP6V0D2	ENSG00000147614.3	chr8	86999553	87166457	+	TRUE	FALSE	FALSE	FALSE	FALSE
ATP6V0E1	ENSG00000113732.4	chr5	172410761	172462448	+	TRUE	TRUE	FALSE	FALSE	FALSE
ATP6V0E2	ENSG00000171130.13	chr7	149570058	149577784	+	TRUE	TRUE	FALSE	FALSE	FALSE
ATP6V1A	ENSG00000114573.5	chr3	113465867	113530903	+	TRUE	TRUE	FALSE	FALSE	FALSE
ATP6V1B1	ENSG00000116039.7	chr2	71163013	71192536	+	TRUE	FALSE	FALSE	FALSE	FALSE
ATP6V1B2	ENSG00000147416.6	chr8	20054879	20084330	+	TRUE	TRUE	FALSE	FALSE	FALSE
ATP6V1C1	ENSG00000155097.7	chr8	104033292	104085279	+	TRUE	TRUE	FALSE	FALSE	FALSE
ATP6V1C2	ENSG00000143882.5	chr2	10861776	10925236	+	TRUE	FALSE	FALSE	FALSE	FALSE
ATP6V1D	ENSG00000100554.7	chr14	67761089	67826982	-	TRUE	TRUE	FALSE	FALSE	FALSE
ATP6V1E1	ENSG00000131100.8	chr22	18074903	18111584	-	TRUE	TRUE	FALSE	FALSE	FALSE
ATP6V1E2	ENSG00000250565.2	chr2	46717890	46769696	-	TRUE	FALSE	FALSE	FALSE	FALSE
ATP6V1F	ENSG00000128524.4	chr7	128502881	128505898	+	TRUE	TRUE	FALSE	FALSE	FALSE
ATP6V1G1	ENSG00000136888.6	chr9	117350027	117360653	+	TRUE	TRUE	FALSE	FALSE	FALSE
ATP6V1G2	ENSG00000213760.6	chr6	31512240	31516204	-	TRUE	FALSE	FALSE	TRUE	FALSE
ATP6V1G2-DDX39B	ENSG00000254870.1	chr6	31497997	31514385	-	TRUE	FALSE	FALSE	TRUE	FALSE
ATP6V1G3	ENSG00000151418.7	chr1	198492353	198510075	-	TRUE	FALSE	FALSE	FALSE	FALSE
ATP6V1H	ENSG00000047249.12	chr8	54628118	54756118	-	TRUE	TRUE	FALSE	FALSE	FALSE
ATP7B	ENSG00000123191.9	chr13	52506810	52585630	-	TRUE	TRUE	FALSE	FALSE	FALSE
ATP8A1	ENSG00000124406.12	chr4	42410391	42659122	-	TRUE	TRUE	FALSE	FALSE	FALSE
ATP8A2	ENSG00000132932.12	chr13	25946210	26599989	+	TRUE	FALSE	FALSE	FALSE	FALSE
ATP8B1	ENSG00000081923.6	chr18	55313659	55470333	-	TRUE	FALSE	FALSE	FALSE	FALSE
ATP8B2	ENSG00000143515.12	chr1	154298030	154323783	+	TRUE	TRUE	FALSE	FALSE	FALSE
ATP8B3	ENSG00000130270.12	chr19	1782075	1812275	-	TRUE	FALSE	TRUE	TRUE	FALSE
ATP8B4	ENSG00000104043.10	chr15	50150436	50475014	-	TRUE	FALSE	TRUE	TRUE	FALSE
ATP9A	ENSG00000054793.9	chr20	50213054	50385173	-	TRUE	FALSE	FALSE	TRUE	FALSE
ATP9B	ENSG00000166377.15	chr18	76829286	77138283	+	TRUE	TRUE	FALSE	FALSE	FALSE
ATPAF1	ENSG00000123472.8	chr1	47098410	47139539	-	TRUE	TRUE	FALSE	FALSE	FALSE
ATPAF2	ENSG00000171953.11	chr17	17880724	17942523	-	TRUE	TRUE	FALSE	FALSE	FALSE
ATPIF1	ENSG00000130770.13	chr1	28562621	28573417	+	TRUE	TRUE	FALSE	FALSE	FALSE
ATR	ENSG00000175054.10	chr3	142168078	142297668	-	TRUE	TRUE	FALSE	FALSE	FALSE
ATRAID	ENSG00000138085.12	chr2	27434896	27440046	+	TRUE	TRUE	FALSE	FALSE	FALSE
ATRIP	ENSG00000164053.13	chr3	48488115	48507115	+	TRUE	TRUE	FALSE	FALSE	FALSE
ATRN	ENSG00000088812.13	chr20	3451688	3631769	+	TRUE	TRUE	FALSE	FALSE	FALSE
ATRNL1	ENSG00000107518.12	chr10	116853125	117708503	+	TRUE	FALSE	FALSE	FALSE	FALSE
ATXN1	ENSG00000124788.13	chr6	16299344	16761722	-	TRUE	TRUE	FALSE	FALSE	FALSE
ATXN10	ENSG00000130638.11	chr22	46067679	46241187	+	TRUE	TRUE	FALSE	FALSE	FALSE
ATXN1L	ENSG00000224470.3	chr16	71879895	71919171	+	TRUE	TRUE	FALSE	FALSE	FALSE
ATXN2	ENSG00000204842.10	chr12	111890019	112037480	-	TRUE	TRUE	FALSE	FALSE	FALSE
ATXN2L	ENSG00000168488.14	chr16	28834357	28848558	+	TRUE	TRUE	FALSE	FALSE	FALSE
ATXN3	ENSG00000066427.17	chr14	92524897	92572965	-	TRUE	TRUE	FALSE	FALSE	FALSE
ATXN7	ENSG00000163635.13	chr3	63850234	63989138	+	TRUE	TRUE	FALSE	FALSE	FALSE
ATXN7L1	ENSG00000146776.10	chr7	105245515	105517050	-	TRUE	TRUE	FALSE	FALSE	FALSE
ATXN7L2	ENSG00000162650.11	chr1	110026102	110035426	+	TRUE	TRUE	FALSE	FALSE	FALSE
ATXN7L3	ENSG00000087152.11	chr17	42269174	42277481	-	TRUE	TRUE	FALSE	FALSE	FALSE
ATXN7L3B	ENSG00000253719.2	chr12	74931552	74935223	+	TRUE	TRUE	FALSE	FALSE	FALSE
AUH	ENSG00000148090.7	chr9	93976098	94124195	-	TRUE	TRUE	FALSE	FALSE	FALSE
AUNIP	ENSG00000127423.6	chr1	26158415	26185903	-	TRUE	FALSE	TRUE	TRUE	FALSE
AUP1	ENSG00000115307.12	chr2	74753773	74757066	-	TRUE	TRUE	FALSE	FALSE	FALSE
AURKA	ENSG00000087586.13	chr20	54944446	54967393	-	TRUE	TRUE	FALSE	FALSE	FALSE
AURKAIP1	ENSG00000175756.9	chr1	1309111	1310875	-	TRUE	TRUE	FALSE	FALSE	FALSE
AURKB	ENSG00000178999.8	chr17	8108057	8113918	-	TRUE	FALSE	TRUE	TRUE	FALSE
AURKC	ENSG00000105146.8	chr19	57742378	57746916	+	TRUE	FALSE	FALSE	FALSE	FALSE
AUTS2	ENSG00000158321.11	chr7	69063906	70258054	+	TRUE	TRUE	FALSE	FALSE	FALSE
AVEN	ENSG00000169857.3	chr15	34158429	34331377	-	TRUE	TRUE	FALSE	FALSE	FALSE
AVIL	ENSG00000135407.6	chr12	58191160	58212487	-	TRUE	FALSE	FALSE	FALSE	FALSE
AVL9	ENSG00000105778.13	chr7	32535039	33078516	+	TRUE	TRUE	FALSE	FALSE	FALSE
AVP	ENSG00000101200.5	chr20	3063203	3065370	-	TRUE	FALSE	FALSE	FALSE	TRUE
AVPI1	ENSG00000119986.6	chr10	99437182	99447080	-	TRUE	TRUE	FALSE	FALSE	FALSE
AVPR1A	ENSG00000166148.2	chr12	63539015	63544722	-	TRUE	FALSE	FALSE	FALSE	FALSE
AVPR1B	ENSG00000198049.5	chr1	206223977	206231639	+	TRUE	FALSE	FALSE	FALSE	FALSE
AXDND1	ENSG00000162779.16	chr1	179334856	179523870	+	TRUE	TRUE	FALSE	FALSE	FALSE
AXIN1	ENSG00000103126.10	chr16	337441	402673	-	TRUE	FALSE	FALSE	FALSE	FALSE
AXIN2	ENSG00000168646.8	chr17	63524682	63557765	-	TRUE	TRUE	FALSE	FALSE	FALSE
AXL	ENSG00000167601.7	chr19	41725109	41767671	+	TRUE	FALSE	FALSE	FALSE	FALSE
AZGP1	ENSG00000160862.8	chr7	99564344	99573780	-	TRUE	FALSE	FALSE	FALSE	FALSE
AZI1	ENSG00000141577.9	chr17	79163394	79196799	-	TRUE	FALSE	TRUE	FALSE	FALSE
AZI2	ENSG00000163512.9	chr3	28356495	28390618	-	TRUE	TRUE	FALSE	FALSE	FALSE
AZIN1	ENSG00000155096.9	chr8	103838586	103906092	-	TRUE	TRUE	FALSE	FALSE	FALSE
AZU1	ENSG00000172232.5	chr19	825098	832017	+	TRUE	FALSE	FALSE	FALSE	FALSE
B2M	ENSG00000166710.13	chr15	45003676	45011075	+	TRUE	TRUE	FALSE	FALSE	FALSE
B3GALNT1	ENSG00000169255.9	chr3	160801672	160823172	-	TRUE	FALSE	FALSE	TRUE	FALSE
B3GALNT2	ENSG00000162885.8	chr1	235613239	235667781	-	TRUE	TRUE	FALSE	FALSE	FALSE
B3GALT1	ENSG00000172318.4	chr2	168675183	168730551	+	TRUE	FALSE	FALSE	FALSE	FALSE
B3GALT2	ENSG00000162630.5	chr1	193148176	193155784	-	TRUE	FALSE	FALSE	FALSE	FALSE
B3GALT4	ENSG00000235863.2	chr6	33244918	33252609	+	TRUE	FALSE	TRUE	TRUE	FALSE
B3GALT5	ENSG00000183778.13	chr21	40928370	41045064	+	TRUE	FALSE	FALSE	FALSE	FALSE
B3GALT6	ENSG00000176022.3	chr1	1167630	1170421	+	TRUE	TRUE	FALSE	FALSE	FALSE
B3GALTL	ENSG00000187676.7	chr13	31774074	31906413	+	TRUE	TRUE	FALSE	FALSE	FALSE
B3GAT1	ENSG00000109956.8	chr11	134248399	134281812	-	TRUE	FALSE	FALSE	FALSE	FALSE
B3GAT2	ENSG00000112309.6	chr6	71566383	71666741	-	TRUE	FALSE	FALSE	FALSE	FALSE
B3GAT3	ENSG00000149541.5	chr11	62382769	62389647	-	TRUE	TRUE	FALSE	FALSE	FALSE
B3GNT1	ENSG00000174684.6	chr11	66112844	66115163	-	TRUE	TRUE	FALSE	FALSE	FALSE
B3GNT2	ENSG00000170340.10	chr2	62423249	62451866	+	TRUE	TRUE	FALSE	FALSE	FALSE
B3GNT3	ENSG00000179913.6	chr19	17905638	17923891	+	TRUE	FALSE	FALSE	FALSE	FALSE
B3GNT4	ENSG00000176383.8	chr12	122688091	122693499	+	TRUE	FALSE	FALSE	FALSE	FALSE
B3GNT5	ENSG00000176597.7	chr3	182971033	183016292	+	TRUE	TRUE	FALSE	FALSE	FALSE
B3GNT6	ENSG00000198488.6	chr11	76745386	76753096	+	TRUE	FALSE	FALSE	FALSE	FALSE
B3GNT7	ENSG00000156966.6	chr2	232260255	232265875	+	TRUE	FALSE	FALSE	FALSE	FALSE
B3GNT8	ENSG00000177191.2	chr19	41931265	41934635	-	TRUE	FALSE	TRUE	TRUE	FALSE
B3GNT9	ENSG00000237172.3	chr16	67182009	67185117	-	TRUE	FALSE	FALSE	FALSE	FALSE
B3GNTL1	ENSG00000175711.4	chr17	80900032	81009686	-	TRUE	FALSE	TRUE	TRUE	FALSE
B4GALNT1	ENSG00000135454.9	chr12	58017194	58027138	-	TRUE	FALSE	FALSE	FALSE	FALSE
B4GALNT2	ENSG00000167080.4	chr17	47209823	47247351	+	TRUE	FALSE	FALSE	FALSE	FALSE
B4GALNT3	ENSG00000139044.6	chr12	569531	672675	+	TRUE	FALSE	FALSE	FALSE	FALSE
B4GALNT4	ENSG00000182272.7	chr11	369797	382116	+	TRUE	FALSE	FALSE	FALSE	FALSE
B4GALT1	ENSG00000086062.8	chr9	33104081	33167354	-	TRUE	TRUE	FALSE	FALSE	FALSE
B4GALT2	ENSG00000117411.12	chr1	44444616	44456840	+	TRUE	FALSE	FALSE	FALSE	FALSE
B4GALT3	ENSG00000158850.10	chr1	161141101	161147287	-	TRUE	TRUE	FALSE	FALSE	FALSE
B4GALT4	ENSG00000121578.8	chr3	118930580	118959950	-	TRUE	TRUE	FALSE	FALSE	FALSE
B4GALT5	ENSG00000158470.5	chr20	48249483	48330415	-	TRUE	TRUE	FALSE	FALSE	FALSE
B4GALT6	ENSG00000118276.7	chr18	29202211	29265799	-	TRUE	FALSE	TRUE	FALSE	FALSE
B4GALT7	ENSG00000027847.9	chr5	177027102	177037348	+	TRUE	TRUE	FALSE	FALSE	FALSE
B9D1	ENSG00000108641.10	chr17	19240868	19281495	-	TRUE	TRUE	FALSE	FALSE	FALSE
B9D2	ENSG00000123810.3	chr19	41860327	41870078	-	TRUE	TRUE	FALSE	FALSE	FALSE
BAALC	ENSG00000164929.12	chr8	104152939	104242533	+	TRUE	FALSE	FALSE	FALSE	FALSE
BAAT	ENSG00000136881.7	chr9	104122700	104145801	-	TRUE	FALSE	FALSE	FALSE	FALSE
BABAM1	ENSG00000105393.11	chr19	17378160	17392058	+	TRUE	TRUE	FALSE	FALSE	FALSE
BACE1	ENSG00000186318.12	chr11	117156403	117186975	-	TRUE	FALSE	TRUE	FALSE	FALSE
BACE2	ENSG00000182240.11	chr21	42539729	42654445	+	TRUE	FALSE	FALSE	FALSE	FALSE
BACH1	ENSG00000156273.11	chr21	30566393	31003071	+	TRUE	TRUE	FALSE	FALSE	FALSE
BACH2	ENSG00000112182.10	chr6	90636249	91006627	-	TRUE	TRUE	FALSE	FALSE	FALSE
BAD	ENSG00000002330.9	chr11	64037303	64052176	-	TRUE	TRUE	FALSE	FALSE	FALSE
BAG1	ENSG00000107262.12	chr9	33247819	33264761	-	TRUE	TRUE	FALSE	FALSE	FALSE
BAG2	ENSG00000112208.10	chr6	57037125	57054631	+	TRUE	TRUE	FALSE	FALSE	FALSE
BAG3	ENSG00000151929.5	chr10	121410883	121437331	+	TRUE	TRUE	FALSE	FALSE	FALSE
BAG4	ENSG00000156735.6	chr8	38034052	38070819	+	TRUE	TRUE	FALSE	FALSE	FALSE
BAG5	ENSG00000166170.9	chr14	104022882	104029168	-	TRUE	TRUE	FALSE	FALSE	FALSE
BAG6	ENSG00000204463.8	chr6	31606806	31620482	-	TRUE	TRUE	FALSE	FALSE	FALSE
BAHD1	ENSG00000140320.7	chr15	40731921	40760441	+	TRUE	TRUE	FALSE	FALSE	FALSE
BAI1	ENSG00000181790.6	chr8	143530792	143626370	+	TRUE	FALSE	FALSE	FALSE	FALSE
BAI2	ENSG00000121753.8	chr1	32192719	32230494	-	TRUE	FALSE	FALSE	FALSE	FALSE
BAI3	ENSG00000135298.9	chr6	69345260	70099403	+	TRUE	FALSE	TRUE	FALSE	FALSE
BAIAP2	ENSG00000175866.11	chr17	79008949	79091232	+	TRUE	TRUE	FALSE	FALSE	FALSE
BAIAP2L1	ENSG00000006453.9	chr7	97920964	98030380	-	TRUE	FALSE	FALSE	FALSE	FALSE
BAIAP2L2	ENSG00000128298.12	chr22	38480897	38506677	-	TRUE	FALSE	FALSE	FALSE	FALSE
BAIAP3	ENSG00000007516.9	chr16	1383603	1399439	+	TRUE	FALSE	FALSE	FALSE	FALSE
BAK1	ENSG00000030110.8	chr6	33540330	33548019	-	TRUE	TRUE	FALSE	FALSE	FALSE
BAMBI	ENSG00000095739.7	chr10	28966272	28971868	+	TRUE	TRUE	FALSE	FALSE	FALSE
BANF1	ENSG00000175334.3	chr11	65769551	65771620	+	TRUE	TRUE	FALSE	FALSE	FALSE
BANF2	ENSG00000125888.10	chr20	17674318	17716516	+	TRUE	FALSE	FALSE	FALSE	FALSE
BANK1	ENSG00000153064.7	chr4	102332444	102995969	+	TRUE	FALSE	FALSE	FALSE	FALSE
BANP	ENSG00000172530.15	chr16	87982851	88110924	+	TRUE	TRUE	FALSE	FALSE	FALSE
BAP1	ENSG00000163930.5	chr3	52435030	52444366	-	TRUE	TRUE	FALSE	FALSE	FALSE
BARD1	ENSG00000138376.6	chr2	215590371	215674428	-	TRUE	TRUE	FALSE	FALSE	FALSE
BARHL1	ENSG00000125492.5	chr9	135457573	135465653	+	TRUE	FALSE	FALSE	FALSE	TRUE
BARHL2	ENSG00000143032.7	chr1	91177097	91182794	-	TRUE	FALSE	FALSE	FALSE	FALSE
BARX1	ENSG00000131668.9	chr9	96713906	96717654	-	TRUE	FALSE	FALSE	FALSE	FALSE
BARX2	ENSG00000043039.5	chr11	129245836	129322171	+	TRUE	FALSE	FALSE	FALSE	FALSE
BASP1	ENSG00000176788.7	chr5	17065708	17276943	+	TRUE	FALSE	TRUE	TRUE	FALSE
BATF	ENSG00000156127.6	chr14	75988769	76013358	+	TRUE	FALSE	TRUE	TRUE	FALSE
BATF2	ENSG00000168062.5	chr11	64755416	64764517	-	TRUE	FALSE	TRUE	FALSE	FALSE
BATF3	ENSG00000123685.4	chr1	212859761	212873327	-	TRUE	FALSE	TRUE	TRUE	FALSE
BAX	ENSG00000087088.15	chr19	49458073	49465055	+	TRUE	TRUE	FALSE	FALSE	FALSE
BAZ1A	ENSG00000198604.6	chr14	35221938	35344853	-	TRUE	TRUE	FALSE	FALSE	FALSE
BAZ1B	ENSG00000009954.6	chr7	72854729	72936608	-	TRUE	TRUE	FALSE	FALSE	FALSE
BAZ2A	ENSG00000076108.7	chr12	56989381	57030600	-	TRUE	TRUE	FALSE	FALSE	FALSE
BAZ2B	ENSG00000123636.13	chr2	160175491	160473203	-	TRUE	TRUE	FALSE	FALSE	FALSE
BBC3	ENSG00000105327.11	chr19	47724082	47736023	-	TRUE	TRUE	FALSE	FALSE	FALSE
BBIP1	ENSG00000214413.3	chr10	112658489	112679032	-	TRUE	TRUE	FALSE	FALSE	FALSE
BBOX1	ENSG00000129151.4	chr11	27062273	27149356	+	TRUE	FALSE	FALSE	FALSE	FALSE
BBS1	ENSG00000174483.15	chr11	66278078	66301098	+	TRUE	FALSE	FALSE	TRUE	FALSE
BBS10	ENSG00000179941.6	chr12	76738255	76742222	-	TRUE	TRUE	FALSE	FALSE	FALSE
BBS12	ENSG00000181004.5	chr4	123653858	123666098	+	TRUE	TRUE	FALSE	FALSE	FALSE
BBS2	ENSG00000125124.7	chr16	56500749	56554195	-	TRUE	TRUE	FALSE	FALSE	FALSE
BBS4	ENSG00000140463.9	chr15	72978528	73030817	+	TRUE	TRUE	FALSE	FALSE	FALSE
BBS5	ENSG00000163093.7	chr2	170335689	170382432	+	TRUE	TRUE	FALSE	FALSE	FALSE
BBS7	ENSG00000138686.5	chr4	122745596	122791652	-	TRUE	TRUE	FALSE	FALSE	FALSE
BBS9	ENSG00000122507.16	chr7	33168857	33645680	+	TRUE	TRUE	FALSE	FALSE	FALSE
BBX	ENSG00000114439.14	chr3	107241784	107530171	+	TRUE	TRUE	FALSE	FALSE	FALSE
BCAM	ENSG00000187244.6	chr19	45312329	45324673	+	TRUE	FALSE	FALSE	FALSE	FALSE
BCAN	ENSG00000132692.14	chr1	156611183	156629324	+	TRUE	FALSE	FALSE	FALSE	FALSE
BCAP29	ENSG00000075790.6	chr7	107220423	107269615	+	TRUE	TRUE	FALSE	FALSE	FALSE
BCAR1	ENSG00000050820.12	chr16	75262929	75301951	-	TRUE	FALSE	FALSE	FALSE	FALSE
BCAR3	ENSG00000137936.12	chr1	94027348	94312706	-	TRUE	TRUE	FALSE	FALSE	FALSE
BCAS1	ENSG00000064787.8	chr20	52553317	52687304	-	TRUE	FALSE	FALSE	FALSE	FALSE
BCAS2	ENSG00000116752.5	chr1	115110179	115124260	-	TRUE	TRUE	FALSE	FALSE	FALSE
BCAS3	ENSG00000141376.16	chr17	58754815	59470199	+	TRUE	TRUE	FALSE	FALSE	FALSE
BCAS4	ENSG00000124243.13	chr20	49411432	49493714	+	TRUE	FALSE	FALSE	FALSE	FALSE
BCAT1	ENSG00000060982.10	chr12	24964296	25102393	-	TRUE	TRUE	FALSE	FALSE	FALSE
BCAT2	ENSG00000105552.10	chr19	49298320	49314286	-	TRUE	FALSE	FALSE	FALSE	FALSE
BCCIP	ENSG00000107949.12	chr10	127512116	127542264	+	TRUE	TRUE	FALSE	FALSE	FALSE
BCDIN3D	ENSG00000186666.4	chr12	50231574	50236912	-	TRUE	TRUE	FALSE	FALSE	FALSE
BCHE	ENSG00000114200.5	chr3	165490693	165555260	-	TRUE	FALSE	FALSE	FALSE	FALSE
BCKDHA	ENSG00000248098.6	chr19	41884216	41930910	+	TRUE	TRUE	FALSE	FALSE	FALSE
BCKDHB	ENSG00000083123.10	chr6	80816365	81055987	+	TRUE	TRUE	FALSE	FALSE	FALSE
BCKDK	ENSG00000103507.9	chr16	31117429	31124110	+	TRUE	TRUE	FALSE	FALSE	FALSE
BCL10	ENSG00000142867.8	chr1	85731932	85742773	-	TRUE	TRUE	FALSE	FALSE	FALSE
BCL11A	ENSG00000119866.16	chr2	60678303	60780702	-	TRUE	TRUE	FALSE	FALSE	FALSE
BCL11B	ENSG00000127152.13	chr14	99635625	99737861	-	TRUE	FALSE	FALSE	FALSE	FALSE
BCL2	ENSG00000171791.10	chr18	60790580	60987361	-	TRUE	TRUE	FALSE	FALSE	FALSE
BCL2A1	ENSG00000140379.7	chr15	80253232	80263788	-	TRUE	FALSE	TRUE	TRUE	FALSE
BCL2L1	ENSG00000171552.8	chr20	30252256	30311792	-	TRUE	TRUE	FALSE	FALSE	FALSE
BCL2L10	ENSG00000137875.4	chr15	52401461	52404972	-	TRUE	FALSE	FALSE	FALSE	FALSE
BCL2L11	ENSG00000153094.17	chr2	111876956	111926024	+	TRUE	TRUE	FALSE	FALSE	FALSE
BCL2L12	ENSG00000126453.5	chr19	50168824	50177173	+	TRUE	TRUE	FALSE	FALSE	FALSE
BCL2L13	ENSG00000099968.13	chr22	18111622	18213388	+	TRUE	TRUE	FALSE	FALSE	FALSE
BCL2L14	ENSG00000121380.8	chr12	12202779	12364018	+	TRUE	FALSE	FALSE	FALSE	FALSE
BCL2L15	ENSG00000188761.7	chr1	114420791	114430169	-	TRUE	FALSE	FALSE	FALSE	FALSE
BCL2L2	ENSG00000129473.5	chr14	23768000	23780968	+	TRUE	FALSE	TRUE	FALSE	FALSE
BCL2L2-PABPN1	ENSG00000258643.1	chr14	23776045	23794578	+	TRUE	FALSE	TRUE	FALSE	FALSE
BCL3	ENSG00000069399.8	chr19	45250963	45263301	+	TRUE	TRUE	FALSE	FALSE	FALSE
BCL6	ENSG00000113916.13	chr3	187439166	187463515	-	TRUE	TRUE	FALSE	FALSE	FALSE
BCL6B	ENSG00000161940.6	chr17	6926340	6933609	+	TRUE	FALSE	FALSE	TRUE	FALSE
BCL7A	ENSG00000110987.4	chr12	122457329	122499948	+	TRUE	TRUE	FALSE	FALSE	FALSE
BCL7B	ENSG00000106635.3	chr7	72950687	72972332	-	TRUE	TRUE	FALSE	FALSE	FALSE
BCL7C	ENSG00000099385.7	chr16	30844948	30906281	-	TRUE	FALSE	FALSE	FALSE	FALSE
BCL9	ENSG00000116128.5	chr1	147013183	147098017	+	TRUE	TRUE	FALSE	FALSE	FALSE
BCL9L	ENSG00000186174.8	chr11	118764585	118796317	-	TRUE	TRUE	FALSE	FALSE	FALSE
BCLAF1	ENSG00000029363.11	chr6	136578002	136610989	-	TRUE	TRUE	FALSE	FALSE	FALSE
BCMO1	ENSG00000135697.5	chr16	81272054	81324747	+	TRUE	FALSE	FALSE	FALSE	FALSE
BCO2	ENSG00000197580.7	chr11	112046191	112095422	+	TRUE	FALSE	FALSE	FALSE	FALSE
BCR	ENSG00000186716.15	chr22	23521892	23660224	+	TRUE	TRUE	FALSE	FALSE	FALSE
BCS1L	ENSG00000074582.8	chr2	219523488	219528166	+	TRUE	TRUE	FALSE	FALSE	FALSE
BDH1	ENSG00000161267.7	chr3	197236655	197300194	-	TRUE	TRUE	FALSE	FALSE	FALSE
BDH2	ENSG00000164039.10	chr4	104000593	104021040	-	TRUE	FALSE	FALSE	FALSE	FALSE
BDKRB1	ENSG00000100739.6	chr14	96722162	96735304	+	TRUE	FALSE	FALSE	FALSE	FALSE
BDKRB2	ENSG00000168398.5	chr14	96671017	96710666	+	TRUE	FALSE	FALSE	FALSE	FALSE
BDNF	ENSG00000176697.14	chr11	27676441	27743605	-	TRUE	FALSE	FALSE	FALSE	FALSE
BDP1	ENSG00000145734.14	chr5	70751443	70863649	+	TRUE	TRUE	FALSE	FALSE	FALSE
BEAN1	ENSG00000166546.9	chr16	66461201	66527432	+	TRUE	FALSE	FALSE	FALSE	FALSE
BECN1	ENSG00000126581.8	chr17	40962153	40985367	-	TRUE	TRUE	FALSE	FALSE	FALSE
BEGAIN	ENSG00000183092.11	chr14	101003487	101053750	-	TRUE	FALSE	FALSE	TRUE	FALSE
BEND3	ENSG00000178409.9	chr6	107386387	107436473	-	TRUE	TRUE	FALSE	FALSE	FALSE
BEND4	ENSG00000188848.11	chr4	42112956	42154895	-	TRUE	FALSE	TRUE	FALSE	FALSE
BEND5	ENSG00000162373.8	chr1	49193196	49242641	-	TRUE	FALSE	FALSE	FALSE	FALSE
BEND6	ENSG00000151917.13	chr6	56819774	56892140	+	TRUE	FALSE	TRUE	FALSE	FALSE
BEND7	ENSG00000165626.12	chr10	13480485	13570974	-	TRUE	FALSE	FALSE	FALSE	FALSE
BEST1	ENSG00000167995.11	chr11	61717294	61732987	+	TRUE	FALSE	TRUE	TRUE	FALSE
BEST2	ENSG00000039987.2	chr19	12862517	12869272	+	TRUE	FALSE	FALSE	FALSE	FALSE
BEST3	ENSG00000127325.14	chr12	70037141	70093256	-	TRUE	FALSE	FALSE	FALSE	FALSE
BEST4	ENSG00000142959.4	chr1	45249258	45253377	-	TRUE	FALSE	FALSE	FALSE	FALSE
BET1	ENSG00000105829.7	chr7	93592075	93633694	-	TRUE	TRUE	FALSE	FALSE	FALSE
BET1L	ENSG00000177951.13	chr11	167785	207428	-	TRUE	TRUE	FALSE	FALSE	FALSE
BFAR	ENSG00000103429.6	chr16	14726673	14763093	+	TRUE	TRUE	FALSE	FALSE	FALSE
BFSP1	ENSG00000125864.7	chr20	17474551	17549865	-	TRUE	TRUE	FALSE	FALSE	FALSE
BFSP2	ENSG00000170819.4	chr3	133118840	133194066	+	TRUE	FALSE	FALSE	FALSE	FALSE
BGLAP	ENSG00000242252.1	chr1	156211754	156213112	+	TRUE	FALSE	FALSE	FALSE	FALSE
BHLHA15	ENSG00000180535.3	chr7	97840740	97842291	+	TRUE	FALSE	FALSE	FALSE	FALSE
BHLHA9	ENSG00000205899.3	chr17	1173854	1174754	+	TRUE	FALSE	FALSE	FALSE	TRUE
BHLHE22	ENSG00000180828.1	chr8	65492815	65496181	+	TRUE	FALSE	FALSE	FALSE	FALSE
BHLHE23	ENSG00000125533.4	chr20	61637332	61638387	-	TRUE	FALSE	FALSE	FALSE	TRUE
BHLHE40	ENSG00000134107.4	chr3	5020802	5027008	+	TRUE	TRUE	FALSE	FALSE	FALSE
BHLHE41	ENSG00000123095.5	chr12	26272960	26278060	-	TRUE	TRUE	FALSE	FALSE	FALSE
BHMT	ENSG00000145692.10	chr5	78407603	78428108	+	TRUE	FALSE	FALSE	FALSE	FALSE
BHMT2	ENSG00000132840.5	chr5	78365541	78385289	+	TRUE	FALSE	FALSE	FALSE	FALSE
BICC1	ENSG00000122870.7	chr10	60272901	60591195	+	TRUE	FALSE	TRUE	FALSE	FALSE
BICD1	ENSG00000151746.9	chr12	32259770	32536567	+	TRUE	TRUE	FALSE	FALSE	FALSE
BICD2	ENSG00000185963.9	chr9	95473646	95527094	-	TRUE	TRUE	FALSE	FALSE	FALSE
BID	ENSG00000015475.14	chr22	18216907	18257536	-	TRUE	TRUE	FALSE	FALSE	FALSE
BIK	ENSG00000100290.2	chr22	43506755	43525718	+	TRUE	FALSE	FALSE	TRUE	FALSE
BIN1	ENSG00000136717.10	chr2	127805604	127864931	-	TRUE	TRUE	FALSE	FALSE	FALSE
BIN2	ENSG00000110934.6	chr12	51674823	51718452	-	TRUE	FALSE	TRUE	TRUE	FALSE
BIN3	ENSG00000147439.7	chr8	22477932	22526661	-	TRUE	TRUE	FALSE	FALSE	FALSE
BIRC2	ENSG00000110330.4	chr11	102217943	102249401	+	TRUE	TRUE	FALSE	FALSE	FALSE
BIRC3	ENSG00000023445.9	chr11	102188216	102210134	+	TRUE	FALSE	TRUE	FALSE	FALSE
BIRC5	ENSG00000089685.10	chr17	76210268	76221717	+	TRUE	FALSE	FALSE	FALSE	FALSE
BIRC6	ENSG00000115760.9	chr2	32582097	32843966	+	TRUE	TRUE	FALSE	FALSE	FALSE
BIRC7	ENSG00000101197.8	chr20	61867236	61871859	+	TRUE	FALSE	FALSE	FALSE	FALSE
BIRC8	ENSG00000163098.3	chr19	53792857	53794875	-	TRUE	FALSE	FALSE	FALSE	FALSE
BIVM	ENSG00000134897.9	chr13	103451400	103493885	+	TRUE	TRUE	FALSE	FALSE	FALSE
BIVM-ERCC5	ENSG00000270181.1	chr13	103459705	103524748	+	TRUE	FALSE	FALSE	FALSE	FALSE
BLACE	ENSG00000204960.5	chr7	155149681	155160629	-	TRUE	FALSE	FALSE	FALSE	FALSE
BLCAP	ENSG00000166619.8	chr20	36120875	36156333	-	TRUE	TRUE	FALSE	FALSE	FALSE
BLID	ENSG00000259571.1	chr11	121986063	121986923	-	TRUE	FALSE	FALSE	FALSE	TRUE
BLK	ENSG00000136573.8	chr8	11351511	11422113	+	TRUE	FALSE	FALSE	FALSE	FALSE
BLM	ENSG00000197299.6	chr15	91260559	91358859	+	TRUE	TRUE	FALSE	FALSE	FALSE
BLMH	ENSG00000108578.10	chr17	28575219	28619074	-	TRUE	TRUE	FALSE	FALSE	FALSE
BLNK	ENSG00000095585.12	chr10	97951459	98031344	-	TRUE	FALSE	FALSE	FALSE	FALSE
BLOC1S1	ENSG00000135441.3	chr12	56109821	56113871	+	TRUE	TRUE	FALSE	FALSE	FALSE
BLOC1S2	ENSG00000196072.7	chr10	102033714	102046469	-	TRUE	TRUE	FALSE	FALSE	FALSE
BLOC1S3	ENSG00000189114.6	chr19	45682004	45685059	+	TRUE	TRUE	FALSE	FALSE	FALSE
BLOC1S4	ENSG00000186222.3	chr4	6717843	6719387	+	TRUE	TRUE	FALSE	FALSE	FALSE
BLOC1S5	ENSG00000188428.12	chr6	8013801	8064647	-	TRUE	TRUE	FALSE	FALSE	FALSE
BLOC1S5-TXNDC5	ENSG00000259040.3	chr6	7881756	8064597	-	TRUE	TRUE	FALSE	FALSE	FALSE
BLOC1S6	ENSG00000104164.6	chr15	45879322	45908197	+	TRUE	TRUE	FALSE	FALSE	FALSE
BLVRA	ENSG00000106605.6	chr7	43798280	43846939	+	TRUE	TRUE	FALSE	FALSE	FALSE
BLVRB	ENSG00000090013.5	chr19	40953697	40971747	-	TRUE	TRUE	FALSE	FALSE	FALSE
BLZF1	ENSG00000117475.9	chr1	169337209	169365778	+	TRUE	TRUE	FALSE	FALSE	FALSE
BMF	ENSG00000104081.9	chr15	40380092	40401093	-	TRUE	TRUE	FALSE	FALSE	FALSE
BMI1	ENSG00000168283.9	chr10	22610141	22620413	+	TRUE	TRUE	FALSE	FALSE	FALSE
BMP1	ENSG00000168487.13	chr8	22022250	22069839	+	TRUE	FALSE	FALSE	FALSE	FALSE
BMP10	ENSG00000163217.1	chr2	69092614	69098649	-	TRUE	FALSE	FALSE	FALSE	FALSE
BMP2	ENSG00000125845.6	chr20	6748312	6760927	+	TRUE	FALSE	FALSE	FALSE	FALSE
BMP2K	ENSG00000138756.13	chr4	79697497	79837526	+	TRUE	TRUE	FALSE	FALSE	FALSE
BMP3	ENSG00000152785.6	chr4	81952120	81978685	+	TRUE	FALSE	FALSE	FALSE	FALSE
BMP4	ENSG00000125378.11	chr14	54416455	54425479	-	TRUE	FALSE	FALSE	FALSE	FALSE
BMP5	ENSG00000112175.6	chr6	55618444	55740362	-	TRUE	FALSE	FALSE	FALSE	FALSE
BMP6	ENSG00000153162.8	chr6	7727031	7881655	+	TRUE	FALSE	FALSE	TRUE	FALSE
BMP7	ENSG00000101144.8	chr20	55743805	55841685	-	TRUE	FALSE	FALSE	FALSE	FALSE
BMP8A	ENSG00000183682.7	chr1	39957319	39991607	+	TRUE	FALSE	FALSE	FALSE	FALSE
[truncated: 17,431 more rows]
