# Supplementary material for: Cell-free chromatin immunoprecipitation to detect molecular pathways in heart transplantation
Source: Life Sci Alliance. 2023 Sep 20;6(12):e202302003. doi: 10.26508/lsa.202302003 (PMC10511822; doi:10.26508/lsa.202302003)
Supplement: Supplementary file 4 [file LSA-2023-02003_TableS4.xlsx]

## Sheet: KEGG
ID	Description	GeneRatio	BgRatio	pvalue	p.adjust	qvalue	geneID	Count
hsa04310	Wnt signaling pathway - Homo sapiens (human)	80/1960	163/7595	9.9759e-11	1.67096e-08	1.28637e-08	1387/440193/7089/1459/5566/7481/25805/57680/4773/343637/5332/8312/6422/79816/7472/7091/1855/22943/81029/11211/7474/10297/7475/6425/7471/4772/5176/80326/5879/4609/5330/51176/5530/144165/8549/85407/7157/5567/7483/6423/85409/84870/818/6934/5331/83439/7476/8324/8321/1487/1857/4041/54361/57216/2487/7855/166336/6259/64321/5568/4088/8313/80319/5881/1501/81839/8322/1488/8061/8325/79718/56998/2535/23401/1…	80
hsa04360	Axon guidance - Homo sapiens (human)	84/1960	174/7595	9.92242e-11	1.67096e-08	1.28637e-08	6405/2534/2042/9423/4756/5590/59277/285220/54437/1808/57715/8829/1943/5594/4773/10398/5296/4233/2051/3984/6387/219699/1949/81029/90249/7474/2771/2043/5335/1948/2770/6608/7223/2048/2045/5879/80031/8482/658/7222/5530/5170/1969/10500/1944/151449/91653/7220/9353/2044/2041/56288/818/3688/223117/64221/55740/137970/4917/54361/22854/6259/84448/5364/6469/1020/54910/5747/5881/27289/29984/22885/3265/84552/6…	84
hsa04015	Rap1 signaling pathway - Homo sapiens (human)	94/1960	206/7595	3.70408e-10	4.13622e-08	3.18421e-08	2324/4254/9564/4804/9170/2263/5590/2261/2255/27006/54518/2260/108/26281/2775/11069/1943/5594/5155/5332/2254/26291/5296/4233/2889/2253/9693/5159/2771/23683/10000/5228/113/5335/5605/9002/2770/4301/4803/5156/9771/5879/7094/5330/109/51196/2250/2247/1950/8631/207/1969/1944/56034/1956/56288/5331/3688/7424/9223/55740/2776/7074/5603/3815/22808/808/7410/2264/115/107/5881/80310/3643/23566/83660/7423/112/32…	94
hsa05217	Basal cell carcinoma - Homo sapiens (human)	39/1960	63/7595	1.46075e-09	1.22338e-07	9.41802e-08	578/2736/7481/8312/7472/2737/1855/81029/11211/7474/10297/7475/7471/652/650/6608/1643/80326/51176/7157/7483/6934/83439/7476/8324/8321/1857/54361/7855/64399/6469/374654/8313/8322/8325/2535/5727/7477/8326	39
hsa04020	Calcium signaling pathway - Homo sapiens (human)	101/1960	239/7595	1.38325e-08	6.61985e-07	5.09619e-07	952/8913/6915/2324/153/5733/55283/4638/2263/2261/2255/27006/5566/2260/108/26281/2767/3710/5155/6547/4773/5332/3356/2254/26291/4233/2253/7942/5159/7134/6869/148/113/5153/5335/3270/4772/1131/8536/4803/5156/5025/3706/5330/109/51196/2250/2247/1950/5530/4916/2774/5567/185/56034/340156/1956/774/818/3363/5331/7424/291/814/5137/2776/776/3362/808/2264/5731/2905/113026/115/4486/107/5568/5979/552/2668/147/8…	101
hsa04540	Gap junction - Homo sapiens (human)	47/1960	86/7595	1.01662e-08	6.61985e-07	5.09619e-07	153/2983/5566/108/2767/3710/5594/5155/5332/3356/7082/10382/5159/2771/113/5605/2770/5156/7280/347733/5330/109/5593/1950/5567/56034/1956/5331/2977/2697/2776/115/2982/107/5568/80310/112/3265/84617/51807/5592/10383/203068/6714/5154/1902/10381	47
hsa04390	Hippo signaling pathway - Homo sapiens (human)	72/1960	154/7595	1.23845e-08	6.61985e-07	5.09619e-07	7005/6591/1495/5590/3993/2736/5522/7161/7481/7042/8312/6788/5516/27113/7472/5054/1855/657/81029/11211/23286/7474/10297/7475/3398/1490/7471/652/650/7533/3996/1742/10207/10971/80326/4609/10413/658/51176/85407/126374/7159/7483/151449/85409/56288/6934/9231/60485/83439/7476/8324/392255/8321/1857/54361/7855/4088/8313/4086/5499/8322/8325/84552/2535/23513/29119/353500/7003/7477/8326/7004	72
hsa04010	MAPK signaling pathway - Homo sapiens (human)	117/1960	290/7595	2.42566e-08	1.01574e-06	7.81955e-07	8913/4293/9254/23542/2324/4254/4804/6416/2263/782/2261/2255/27006/9448/5566/27092/5609/2260/26281/51776/7042/1943/5594/5155/994/2254/6788/26291/59284/4233/3315/2253/1326/8649/4790/9693/84867/80824/6722/5924/5159/10000/3925/6195/5228/9479/3164/5605/7186/2318/59285/3727/4294/4772/4803/5156/5879/4609/1847/2250/2247/1950/5530/23162/7157/207/1969/9064/5567/1944/56034/2768/1956/774/7424/781/5603/776/38…	117
hsa04916	Melanogenesis - Homo sapiens (human)	51/1960	101/7595	7.8827e-08	2.93412e-06	2.25879e-06	1387/4254/5566/108/7481/2775/5594/5332/7472/10488/1855/81029/11211/7474/2771/7475/113/7471/5605/2770/80326/5330/109/51176/5567/7483/818/6934/5331/83439/7476/8324/2776/8321/3815/90993/808/1857/115/54361/7855/107/5568/112/3265/8322/8325/2535/4286/7477/8326	51
hsa04725	Cholinergic synapse - Homo sapiens (human)	54/1960	110/7595	1.1128e-07	3.72789e-06	2.86986e-06	2534/3784/1103/5566/108/1136/43/2775/2767/3710/5594/5332/5296/10488/2771/9132/10000/113/2791/2770/1131/5330/109/207/5567/774/818/5331/814/2776/776/90993/115/2785/3760/107/5568/2793/94235/3761/2786/596/55970/112/3265/1139/2788/1132/1129/3786/3768/56479/6572/2790	54
hsa05224	Breast cancer - Homo sapiens (human)	66/1960	145/7595	1.78193e-07	5.42678e-06	4.17772e-06	578/2324/2255/27006/4854/2260/26281/7481/10683/5594/182/1869/2254/8312/26291/5296/7472/1855/2253/81029/11211/1871/7474/10297/7475/10000/7471/5605/25759/1643/1019/80326/4609/2250/2247/51176/1950/2100/7157/207/7483/1956/53358/6934/83439/7476/8324/8321/3815/6464/1857/4041/54361/7855/26508/8313/3265/8322/8325/2535/23401/3714/7477/8326/388585/28514	66
hsa05226	Gastric cancer - Homo sapiens (human)	66/1960	146/7595	2.44534e-07	6.82658e-06	5.25534e-06	578/1495/2263/2255/27006/26281/7481/7042/5594/1869/2254/8312/898/26291/5296/4233/7472/1855/2253/81029/11211/1871/7474/10297/7475/10000/7471/5605/25759/1643/80326/4609/2250/2247/51176/1950/7157/207/6258/7483/1956/53358/6934/83439/7476/8324/8321/6464/1857/4041/54361/7855/7015/6469/4088/8313/596/3728/3265/8322/8325/2535/23401/29119/7477/8326	66
hsa04713	Circadian entrainment - Homo sapiens (human)	47/1960	96/7595	8.13434e-07	2.09616e-05	1.61369e-05	8913/8863/2983/5566/108/2775/3710/5594/5332/2771/3762/113/2791/2770/8864/5330/109/5593/5567/818/5331/2977/2893/2776/776/808/2905/115/2785/3765/3760/2982/107/5568/2793/94235/2786/55970/112/2788/2902/5592/6261/8912/6262/9722/2790	47
hsa04550	Signaling pathways regulating pluripotency of stem cells - Homo sapiens (human)	61/1960	138/7595	1.76686e-06	4.22785e-05	3.25474e-05	5080/3670/2263/2261/6929/2260/7481/5594/8312/5296/7472/1855/657/81029/11211/7474/93/90/10297/7475/3398/10000/4093/130399/7471/652/5605/6926/91/80326/6498/4609/2247/658/463/207/7483/7476/8324/5603/8321/2264/1857/54361/3625/7855/4088/8313/3175/4086/3400/3265/8322/8325/2535/84333/5600/10336/7477/6300/8326	61
hsa04934	Cushing syndrome - Homo sapiens (human)	66/1960	153/7595	1.92832e-06	4.30659e-05	3.31537e-05	8913/5566/108/7481/2767/3710/5594/5332/1869/8312/898/7472/10488/1855/81029/11211/1871/8622/7474/2771/10297/7475/1394/113/3164/7471/5605/2770/3949/1019/80326/5330/109/51176/1583/5567/7483/185/1956/1029/818/6934/5331/83439/7476/8324/2776/8321/776/90993/1857/115/54361/7855/107/5568/8085/8313/3777/112/8322/8325/2535/7477/8326/8912	66
hsa05205	Proteoglycans in cancer - Homo sapiens (human)	80/1960	196/7595	2.39297e-06	5.01028e-05	3.85709e-05	286/2817/5566/2260/2017/7481/6548/7023/7430/7042/3710/5594/7078/5296/857/4233/7472/81029/11211/5777/1839/3593/7474/2335/7475/6382/10000/7291/6385/5335/7471/5605/2318/6608/80326/5879/4609/5962/51196/2247/5170/7157/207/3339/5567/7483/1956/818/3688/288/7476/8324/7074/5603/8321/22808/7410/54361/7855/3549/3673/6469/1278/5568/5747/5499/60495/3265/8322/8325/2066/2535/5600/5727/7477/6300/8326/23365/6714/…	80
hsa04261	Adrenergic signaling in cardiomyocytes - Homo sapiens (human)	62/1960	147/7595	9.46773e-06	0.00018657	0.000143628	9254/153/3784/782/5566/5523/5522/27092/108/5527/6548/11069/1390/5594/6547/5332/5516/478/59284/6324/10488/2771/7134/10000/148/113/2770/7137/59285/64208/5502/5330/109/7168/207/5567/185/818/5331/781/2776/5603/776/55799/90993/808/4634/115/107/5568/783/10369/147/596/146/5499/112/6330/6331/5600/6300/6262	62
hsa05225	Hepatocellular carcinoma - Homo sapiens (human)	67/1960	164/7595	1.50611e-05	0.000280305	0.000215788	4257/8193/578/57492/6604/7481/4258/7042/5594/1869/8312/5296/4233/7472/1855/6603/81029/11211/1871/7474/10297/7475/10000/5335/7471/5605/25759/55274/2949/2947/1643/1019/80326/4609/51176/7157/207/4259/7483/1956/1029/53358/6934/83439/7476/8324/8321/6464/1857/4041/54361/7855/55193/7015/4088/8313/3265/8322/8325/2535/23401/7477/8326/114112/8110/2946/2938	67
hsa04151	PI3K-Akt signaling pathway - Homo sapiens (human)	122/1960	341/7595	1.96021e-05	0.000341731	0.000263076	3675/2324/23035/4254/10319/3909/4804/9170/2263/2261/2255/27006/5523/5522/2260/5527/26281/1286/23239/1299/1943/5594/5155/284217/2254/23678/5516/898/11140/26291/5296/1311/3696/4233/10488/2253/4790/3558/3910/2690/5159/3694/2335/10000/5228/5585/3164/5605/2791/7533/2056/3911/4803/10971/5156/1284/1019/3915/5879/1101/4609/22801/2250/2247/1950/1280/5170/7157/57521/1291/1292/207/1969/1944/56034/1956/3688/…	122
hsa04926	Relaxin signaling pathway - Homo sapiens (human)	54/1960	126/7595	2.04018e-05	0.000341731	0.000263076	6416/5590/5566/5609/108/1286/2775/5594/4792/5332/5296/6019/6013/10488/4790/2771/10000/113/5605/2791/2770/25759/1284/5330/109/207/5567/1956/53358/5331/7424/5603/90993/6464/115/2785/1278/107/5568/2793/94235/2786/1285/55970/7423/112/3265/2788/51289/5600/1282/6300/6714/2790	54
hsa04921	Oxytocin signaling pathway - Homo sapiens (human)	61/1960	150/7595	4.22275e-05	0.000673629	0.000518583	952/9254/2983/4638/782/5566/27092/108/2775/3710/5594/4773/5332/10398/59284/51422/2771/3762/113/5605/2770/59285/4772/8536/5330/109/5530/7226/5567/340156/1956/818/5331/2977/814/781/2776/776/55799/1827/4882/808/115/5563/3765/3760/2982/107/5568/783/10369/3761/5499/112/3265/5021/57118/3768/6261/6714/6262	61
hsa04810	Regulation of actin cytoskeleton - Homo sapiens (human)	81/1960	217/7595	9.83115e-05	0.00149702	0.00115246	3675/3645/9564/9170/4638/2263/2261/2255/27006/2260/26281/6548/7430/5594/5155/10398/8874/2254/28984/26291/5296/3696/8976/3984/727/8395/6387/2253/735/5159/3827/3694/10297/2335/10000/5605/89846/1131/4629/57180/5156/5879/5962/22801/2250/2247/1950/81624/207/56034/340156/2768/1956/3688/1793/55740/7074/22808/7410/2264/3673/5747/5881/80310/55970/5499/4342/3265/10458/375189/733/1132/1129/221178/57121/2339…	81
hsa04929	GnRH secretion - Homo sapiens (human)	30/1960	62/7595	0.000103376	0.00150569	0.00115914	8913/3781/2767/3710/610/5594/5332/3972/3780/5296/84634/10000/3762/5605/7223/9568/5330/2100/207/3782/7220/5331/2776/776/3765/3760/348980/3265/3767/8912	30
hsa04911	Insulin secretion - Homo sapiens (human)	37/1960	83/7595	0.000151062	0.00210857	0.00162325	5566/108/3781/2767/11069/3710/5332/478/3780/6804/10488/2740/113/54795/6616/1131/27345/5330/109/3651/5567/3782/3779/818/5331/2776/776/90993/115/6514/107/5568/112/27445/3767/6262/6844	37
hsa05218	Melanoma - Homo sapiens (human)	32/1960	70/7595	0.000236039	0.00316292	0.00243493	578/2255/27006/2260/26281/5594/5155/1869/2254/26291/5296/4233/2253/1871/5159/10000/5605/1643/5156/1019/2250/2247/1950/7157/207/56034/1956/1029/80310/3265/4286/5154	32
hsa04611	Platelet activation - Homo sapiens (human)	49/1960	121/7595	0.000262502	0.00338223	0.00260376	6915/2534/6916/2983/4638/5590/5566/54518/108/3710/5594/5332/5296/2771/10000/113/9002/2770/7094/5330/109/5593/207/5567/340156/5331/3688/2977/2776/5603/5739/115/2982/3673/1278/107/5568/83660/5499/10125/112/2814/2811/5600/5592/6300/23365/6714/3690	49
hsa04072	Phospholipase D signaling pathway - Homo sapiens (human)	56/1960	143/7595	0.000280431	0.00347942	0.00267858	9265/2534/56895/9846/4254/9170/8527/108/11069/5594/5155/5332/5296/1759/8395/9267/5159/10000/113/5335/5605/25759/5156/5330/109/1950/8612/207/185/1609/56034/2768/1956/53358/8525/5331/3815/9162/22808/56894/6464/115/8613/107/7248/552/80310/3643/23566/112/3265/57121/23396/5154/553/1902	56
hsa04520	Adherens junction - Homo sapiens (human)	39/1960	92/7595	0.00036522	0.0043696	0.00336387	1387/2534/6591/1495/1459/2260/10580/5594/10398/7082/54922/4233/8976/64750/5818/5777/117178/6615/5819/4301/10810/5879/51176/52/1956/56288/6934/83439/55698/4088/5881/3643/5797/57493/10458/25945/29119/6714/57154	39
hsa04270	Vascular smooth muscle contraction - Homo sapiens (human)	52/1960	132/7595	0.000385725	0.00445578	0.00343022	2983/4638/5588/5566/10335/108/2767/3710/5594/5332/10398/796/148/113/10268/81579/5605/79924/10266/10267/9826/4629/27345/5330/109/5567/185/3779/340156/2768/5331/2977/2776/776/4882/5739/808/115/4880/2982/107/5568/552/94274/147/5581/146/5499/112/5592/23365/553	52
hsa04510	Focal adhesion - Homo sapiens (human)	72/1960	196/7595	0.000407852	0.00455435	0.0035061	3675/2534/2324/10319/9564/3909/4638/1286/1299/5594/5155/10398/284217/5296/1311/3696/857/4233/8395/2889/3910/5159/3694/2335/10000/5228/2318/25759/3911/2012/5156/1284/3915/5879/1101/7094/22801/1950/1280/5170/1291/1292/207/56034/340156/1956/53358/3688/7424/1793/7410/6464/3673/1278/1285/5747/5881/80310/596/83660/3913/5499/7423/3265/23396/1282/5649/6714/5154/55742/2013/3690	72
hsa04014	Ras signaling pathway - Homo sapiens (human)	82/1960	229/7595	0.000430831	0.00465576	0.00358416	9846/2324/4254/4804/2263/2261/2255/27006/5566/2260/26281/1943/5594/5155/2254/26291/5296/10156/4233/2253/4790/8437/5924/5159/10000/5228/81579/5335/5605/2791/25759/4301/4803/5156/9771/5879/51196/2250/2247/1950/207/1969/5567/1944/56034/1956/53358/3363/7424/7074/3815/22808/808/6464/2264/2785/5568/2793/94235/2786/5881/57148/80310/3643/283455/115727/55970/10125/7423/3265/9610/2788/627/2902/1946/1435/49…	82
hsa04512	ECM-receptor interaction - Homo sapiens (human)	37/1960	87/7595	0.000474423	0.00481611	0.00370761	3675/10319/3909/1286/1299/284217/1311/3696/3910/3694/2335/6382/22987/6385/3911/1284/3915/1101/22801/1280/1291/1292/3339/3688/341640/3673/1278/255743/1285/3913/2814/2811/9899/1282/375790/5649/3690	37
hsa05165	Human papillomavirus infection - Homo sapiens (human)	110/1960	323/7595	0.000463504	0.00481611	0.00370761	1387/3675/578/27175/10319/3909/5610/5590/54626/5566/3993/5523/4854/5522/5527/1286/7481/1299/5594/182/1869/284217/8312/5516/898/5296/1311/3696/7472/10488/1855/4790/81029/11211/3910/5159/7474/3694/10297/2335/7475/10000/7471/3661/5605/9296/3911/7187/3996/10207/1284/1019/3915/80326/1101/22801/1950/1280/7157/1291/1292/207/5567/7483/245973/55502/1956/56288/6934/3688/2308/9223/83439/7476/8324/8321/90993…	110
hsa05412	Arrhythmogenic right ventricular cardiomyopathy - Homo sapiens (human)	32/1960	73/7595	0.000594988	0.00586239	0.00451307	3675/9254/1495/1829/5318/782/27092/88/6547/284217/59284/3696/3694/59285/22801/51176/6934/3688/83439/2697/781/776/55799/4000/6443/3673/783/10369/3728/29119/6262/3690	32
hsa04022	cGMP-PKG signaling pathway - Homo sapiens (human)	59/1960	157/7595	0.000684814	0.00655465	0.005046	9569/153/2983/4638/10335/108/2767/3710/5594/6547/4773/5332/10398/478/10488/6722/3827/2771/10000/148/113/3764/5605/2770/4772/27345/5330/109/5593/8654/5530/207/185/3779/340156/2768/5331/150/291/2977/2776/776/90993/4882/808/115/4880/2982/107/147/3643/5581/146/5499/5139/112/152/5592/8660	59
hsa04724	Glutamatergic synapse - Homo sapiens (human)	45/1960	113/7595	0.000707074	0.00657972	0.0050653	9454/5566/108/2775/9762/3710/5594/5332/2901/6505/2771/113/2791/2770/1742/5330/109/5530/5567/7220/2900/5331/2893/2776/776/2905/50944/115/22941/2785/3760/2899/107/5568/2793/94235/2786/9229/55970/112/2788/2902/116443/2790/85358	45
hsa04371	Apelin signaling pathway - Homo sapiens (human)	51/1960	134/7595	0.00110701	0.0100229	0.00771599	4638/5566/4854/108/6548/3710/5594/6547/5332/182/5054/51422/10014/7350/2771/10000/1490/113/5605/2791/2770/5330/109/207/5567/185/340156/5331/814/2776/22808/808/4634/115/2785/5563/107/5568/4088/2793/94235/2786/5581/55970/112/3265/2788/6261/30849/6262/2790	51
hsa00532	Glycosaminoglycan biosynthesis - chondroitin sulfate / dermatan sulfate - Homo sapiens (human)	12/1960	20/7595	0.00124975	0.0104667	0.00805762	64132/64131/10090/9469/22856/55501/55790/113189/55454/92126/126792/337876	12
hsa04340	Hedgehog signaling pathway - Homo sapiens (human)	25/1960	55/7595	0.00122397	0.0104667	0.00805762	8452/55733/5566/2121/2736/23295/2737/64750/6608/50846/5567/23432/91653/1456/3549/64399/6469/5568/374654/596/132884/2619/730094/5727/57154	25
hsa04350	TGF-beta signaling pathway - Homo sapiens (human)	41/1960	103/7595	0.00120903	0.0104667	0.00805762	1387/4052/4756/8646/7042/25805/5594/5516/657/64750/93/90/3398/60436/4093/130399/652/650/1875/10468/269/91/6498/4609/2615/658/151449/392255/9372/6497/3625/26585/4088/148738/4086/3400/64388/353500/9241/7027/57154	41
hsa01522	Endocrine resistance - Homo sapiens (human)	38/1960	94/7595	0.00128456	0.0104958	0.00808002	5566/4854/108/10683/5594/182/1869/5296/1871/1839/10000/113/5605/25759/1019/109/2100/7157/207/10498/5567/1956/1029/53358/5603/6464/115/107/5568/5747/596/112/3265/3714/5600/6300/6714/28514	38
hsa05414	Dilated cardiomyopathy - Homo sapiens (human)	37/1960	92/7595	0.00165098	0.0131686	0.0101376	3675/9254/153/782/5566/27092/108/7042/6547/284217/59284/3696/7134/3694/113/7137/59285/22801/109/7168/5567/3688/781/776/55799/4000/4634/115/6443/3673/107/5568/783/10369/112/6262/3690	37
hsa04925	Aldosterone synthesis and secretion - Homo sapiens (human)	37/1960	94/7595	0.00258404	0.0201315	0.0154979	8913/5566/108/2767/3710/5332/478/10488/23683/3762/113/466/3164/3949/8536/747/5330/109/1583/5567/185/818/5331/814/2776/776/90993/808/115/107/5568/51305/5581/3777/112/57118/8912	37
hsa05222	Small cell lung cancer - Homo sapiens (human)	35/1960	88/7595	0.00271681	0.0206848	0.0159239	3675/578/10319/3909/9618/1286/4792/1869/284217/898/5296/4790/1871/3910/2335/10000/7186/3911/7187/1643/1284/1019/3915/4609/7157/207/6258/3688/3673/1285/5747/596/3913/1163/1282	35
hsa04927	Cortisol synthesis and secretion - Homo sapiens (human)	26/1960	62/7595	0.00397336	0.0295794	0.0227713	8913/5566/108/2767/3710/5332/10488/8622/113/3164/3949/5330/109/1583/5567/185/5331/2776/776/90993/115/107/5568/3777/112/8912	26
hsa04728	Dopaminergic synapse - Homo sapiens (human)	46/1960	127/7595	0.00574476	0.0400936	0.0308655	1815/5566/5523/5522/5527/2775/3710/5332/5516/2931/10488/2771/10000/3762/2791/2770/50632/5330/5530/2774/207/6531/5567/774/818/5331/2893/3798/2776/5603/776/90993/808/2785/3765/3760/5568/2793/94235/2786/55970/5499/2788/5600/6300/2790	46
hsa04935	Growth hormone synthesis, secretion and action - Homo sapiens (human)	43/1960	117/7595	0.0055198	0.0400936	0.0308655	1387/9564/6416/5566/108/2767/3710/5594/5332/5296/10488/2690/2771/10000/113/5335/5605/2770/25759/112609/5330/109/6751/207/5567/3486/53358/5331/2776/5603/776/90993/6464/115/107/5568/5747/6777/112/3265/5600/8660/6300	43
hsa04727	GABAergic synapse - Homo sapiens (human)	32/1960	82/7595	0.00567345	0.0400936	0.0308655	5566/108/2775/2557/2771/113/57468/2791/2770/6538/2572/9568/109/5567/774/6529/776/115/2785/2560/107/5568/2793/94235/2786/55970/9001/112/2788/2563/6714/2790	32
hsa04330	Notch signaling pathway - Homo sapiens (human)	25/1960	61/7595	0.00667302	0.0456216	0.0351211	1387/23013/7089/4854/10683/182/79816/7091/1855/2648/23220/6310/1840/1487/9794/1857/26508/5986/1488/196403/3714/7088/388585/441478/28514	25
hsa04071	Sphingolipid signaling pathway - Homo sapiens (human)	43/1960	119/7595	0.00776905	0.051032	0.0392862	2534/9846/5590/5523/5522/5527/79603/5594/5332/4363/5516/5296/4790/3827/2771/10000/81537/5605/7186/2770/5879/5330/5170/7157/207/2768/5331/2776/5603/166929/171546/8879/6609/5881/5581/596/55304/3265/5600/6300/4217/10715/9294	43
hsa04150	mTOR signaling pathway - Homo sapiens (human)	53/1960	152/7595	0.00769897	0.051032	0.0392862	58528/57600/9706/7481/5594/9894/9663/79726/8131/8140/5296/7472/2887/1855/8649/81029/11211/7474/7475/10000/6195/7471/5605/9296/83667/64900/80326/5170/57521/207/7483/245973/7476/8324/6396/8321/1857/4041/5563/54361/7855/7248/3643/3265/8322/253314/220441/8325/2535/55615/7477/8326/90423	53
hsa05032	Morphine addiction - Homo sapiens (human)	33/1960	87/7595	0.00825747	0.0531971	0.040953	5141/5566/108/2775/2557/8622/2771/3762/113/5153/2791/2770/9568/109/5567/774/5137/115/2785/3765/3760/2560/107/5568/2793/94235/2786/55970/5139/112/2788/2563/2790	33
hsa00240	Pyrimidine metabolism - Homo sapiens (human)	23/1960	56/7595	0.0087997	0.0556207	0.0428188	151531/654364/790/1723/4832/4833/83549/129607/4907/115024/1807/7084/956/124583/6241/7298/79077/377841/5167/54963/56953/4830/4831	23
hsa05022	Pathways of neurodegeneration - multiple diseases - Homo sapiens (human)	136/1960	442/7595	0.00897289	0.0556652	0.042853	1770/5704/578/9627/1459/5609/9706/7481/3710/513/5594/4744/5706/5684/5693/5688/5332/8312/4741/10382/8701/7472/6804/1855/22943/4790/81029/11211/7474/10120/10297/374291/1768/7475/2882/22926/4702/27019/10133/9217/5335/1769/6310/7471/10131/5605/7186/3092/10452/11047/4294/1742/1131/5630/80326/5879/7280/347733/5330/7222/5530/6647/6531/5694/5686/7483/774/818/5331/291/498/2893/7345/7476/8324/3798/2776/560…	136
hsa05230	Central carbon metabolism in cancer - Homo sapiens (human)	26/1960	66/7595	0.0104223	0.0634814	0.0488702	2263/5214/2261/2260/5594/8140/6510/5296/4233/5159/10000/5605/3939/5156/4609/4916/7157/5211/207/1956/3815/6514/5979/3265/3418/4914	26
hsa04933	AGE-RAGE signaling pathway in diabetic complications - Homo sapiens (human)	35/1960	95/7595	0.0110782	0.0662715	0.0510181	5590/1286/7042/5594/5332/5296/5054/4790/2335/10000/5335/4772/1284/1019/5879/5330/51196/207/185/5331/7424/2308/5603/113026/1278/4088/1285/5581/596/7423/6777/3265/5600/1282/6300	35
hsa04950	Maturity onset diabetes of the young - Homo sapiens (human)	12/1960	25/7595	0.0137698	0.0797976	0.061431	5080/2494/50674/3170/6927/3651/3087/6514/3174/3175/168620/389692	12
hsa05215	Prostate cancer - Homo sapiens (human)	34/1960	93/7595	0.0138157	0.0797976	0.061431	1387/3645/2263/2260/5594/5155/4792/1869/898/5296/10488/4790/1871/5159/10000/5605/5156/51176/1950/5170/7157/207/56034/1956/6934/2308/83439/2078/90993/80310/596/3265/5154/2119	34
hsa04730	Long-term depression - Homo sapiens (human)	23/1960	58/7595	0.0141631	0.0804174	0.0619081	2983/2775/2767/3710/5594/5332/5516/2771/1394/5605/2770/2781/5330/5593/2768/5331/2895/2977/2776/2982/3265/5592/6261	23
hsa04723	Retrograde endocannabinoid signaling - Homo sapiens (human)	46/1960	133/7595	0.0145348	0.0811524	0.0624739	5566/108/22999/2775/3710/5594/5332/2557/2771/374291/2166/4702/3762/113/2791/2770/747/5330/109/5567/774/5331/2893/2776/5603/776/115/2785/3765/3760/2560/107/5568/2793/94235/4723/2786/55970/112/2788/5600/56901/51079/2563/6300/2790	46
hsa05214	Glioma - Homo sapiens (human)	28/1960	74/7595	0.0147775	0.0811553	0.0624762	578/5594/5155/1869/5296/1871/5159/10000/5335/5605/25759/8536/1643/5156/1019/1950/7157/207/1956/1029/53358/818/814/808/6464/3265/57118/5154	28
hsa04722	Neurotrophin signaling pathway - Homo sapiens (human)	40/1960	114/7595	0.0169244	0.0914461	0.0703984	4804/5609/7161/11213/5594/4792/5296/2889/4790/11108/10000/6195/5335/5605/25759/6272/4803/5879/4916/5170/7157/396/207/53358/818/814/5603/808/6464/9261/596/3265/627/5600/4908/6300/4217/4914/4215/4909	40
hsa04923	Regulation of lipolysis in adipocytes - Homo sapiens (human)	22/1960	56/7595	0.0182401	0.0948838	0.0730449	153/5733/5566/108/5296/2771/10000/113/2770/109/5593/207/5567/115/4886/107/5568/7253/3643/112/5592/8660	22
hsa00515	Mannose type O-glycan biosynthesis - Homo sapiens (human)	11/1960	23/7595	0.0186935	0.0948838	0.0730449	27087/135152/9486/8704/9215/84892/120071/146664/11041/2526/729920	11
hsa00534	Glycosaminoglycan biosynthesis - heparan sulfate / heparin - Homo sapiens (human)	11/1960	23/7595	0.0186935	0.0948838	0.0730449	64132/3340/64131/9956/9394/2132/9955/9348/126792/2131/266722	11
hsa05146	Amoebiasis - Homo sapiens (human)	35/1960	98/7595	0.0184746	0.0948838	0.0730449	10319/3909/5566/1286/384/2767/7042/5332/284217/5296/3315/4790/3910/3593/735/2335/5269/3911/1284/3915/5330/2774/5567/5331/2776/912/1278/107/5568/3592/1285/5747/3913/733/1282	35
hsa04928	Parathyroid hormone synthesis, secretion and action - Homo sapiens (human)	37/1960	105/7595	0.0196321	0.0981603	0.0755672	5141/5566/2260/108/5744/2767/3710/5594/5332/4324/10488/2625/1839/2771/113/10893/2770/3727/9826/5330/109/5567/6258/2768/1956/5331/2776/4325/4323/90993/115/4041/107/5568/596/112/4326	37
hsa00514	Other types of O-glycan biosynthesis - Homo sapiens (human)	18/1960	44/7595	0.0201469	0.0992529	0.0764083	57452/23509/51809/374378/8704/79695/2589/84620/114805/283464/5986/727936/442117/63917/64409/23275/145173/23127	18
