# Supplementary material for: Cell-free chromatin immunoprecipitation to detect molecular pathways in heart transplantation
Source: Life Sci Alliance. 2023 Sep 20;6(12):e202302003. doi: 10.26508/lsa.202302003 (PMC10511822; doi:10.26508/lsa.202302003)
Supplement: Supplementary file 5 [file LSA-2023-02003_TableS5.xlsx]

## Sheet: Sheet1
signature_category	Hematopoietic	window	chr	start	end	window_gene_name
Adipose	Non-hematopoietic	382708	chr3	186560001	186562200	ADIPOQ
Adipose	Non-hematopoietic	382709	chr3	186562201	186564400	ADIPOQ
Adipose	Non-hematopoietic	539242	chr5	115292001	115294400	AQPEP
Adipose	Non-hematopoietic	1293855	chr15	90220001	90220800	NA
Adipose	Non-hematopoietic	1293857	chr15	90221001	90223000	PLIN1
Adipose	Non-hematopoietic	1354532	chr17	1184201	1186000	.
B-Cells	Hematopoietic	233900	chr2	165616201	165618000	.
B-Cells	Hematopoietic	272208	chr2	232536001	232536600	.
B-Cells	Hematopoietic	691413	chr7	22699001	22701600	AC002480.5
B-Cells	Hematopoietic	862079	chr9	37001401	37003400	PAX5
B-Cells	Hematopoietic	862097	chr9	37026201	37026800	PAX5
B-Cells	Hematopoietic	1016649	chr11	45951201	45952400	LARGE2
B-Cells	Hematopoietic	1022913	chr11	61122201	61124000	CYB561A3
B-Cells	Hematopoietic	1241161	chr14	96177801	96179200	TCL1A
B-Cells	Hematopoietic	1250005	chr14	107259001	107259800	LOC90925
B-Cells	Hematopoietic	1349122	chr16	85978601	85979800	.
Brain	Non-hematopoietic	1441	chr1	2005601	2007800	PRKCZ
Brain	Non-hematopoietic	26256	chr1	33231801	33232800	KIAA1522
Brain	Non-hematopoietic	29554	chr1	38230601	38232000	EPHA10
Brain	Non-hematopoietic	85609	chr1	156386401	156388000	MIR9-1
Brain	Non-hematopoietic	85621	chr1	156392201	156394800	C1orf61
Brain	Non-hematopoietic	85622	chr1	156394801	156397400	C1orf61
Brain	Non-hematopoietic	85623	chr1	156397401	156400000	C1orf61
Brain	Non-hematopoietic	85624	chr1	156400001	156402600	C1orf61
Brain	Non-hematopoietic	85793	chr1	156588601	156591600	HAPLN2
Brain	Non-hematopoietic	109370	chr1	197237601	197240600	CRB1
Brain	Non-hematopoietic	113033	chr1	202092801	202095600	GPR37L1
Brain	Non-hematopoietic	115516	chr1	204840401	204842600	NFASC
Brain	Non-hematopoietic	115646	chr1	205012801	205014000	CNTN2
Brain	Non-hematopoietic	115647	chr1	205014001	205014800	CNTN2
Brain	Non-hematopoietic	115648	chr1	205014801	205017200	CNTN2
Brain	Non-hematopoietic	146476	chr2	5512201	5513800	.
Brain	Non-hematopoietic	146891	chr2	6464401	6466400	AC017053.1
Brain	Non-hematopoietic	189663	chr2	74612001	74614400	DCTN1-AS1
Brain	Non-hematopoietic	203580	chr2	105462001	105463600	.
Brain	Non-hematopoietic	203581	chr2	105463601	105465200	.
Brain	Non-hematopoietic	203585	chr2	105466201	105468000	LOC100506421
Brain	Non-hematopoietic	203595	chr2	105474401	105475800	POU3F3
Brain	Non-hematopoietic	203602	chr2	105484001	105486600	AK095498
Brain	Non-hematopoietic	229499	chr2	158176801	158179200	ERMN
Brain	Non-hematopoietic	229500	chr2	158179201	158181600	ERMN
Brain	Non-hematopoietic	234666	chr2	166981801	166984600	SCN1A
Brain	Non-hematopoietic	237943	chr2	172942801	172945200	METAP1D
Brain	Non-hematopoietic	237944	chr2	172945201	172947200	DLX1
Brain	Non-hematopoietic	237945	chr2	172947201	172947800	DLX1
Brain	Non-hematopoietic	237961	chr2	172953201	172954400	DLX1
Brain	Non-hematopoietic	237963	chr2	172954801	172956800	.
Brain	Non-hematopoietic	237964	chr2	172956801	172958600	.
Brain	Non-hematopoietic	303176	chr3	39511201	39513800	MOBP
Brain	Non-hematopoietic	326956	chr3	78717201	78720200	ROBO1
Brain	Non-hematopoietic	378287	chr3	179689201	179691800	PEX5L
Brain	Non-hematopoietic	378757	chr3	180893801	180896400	SOX2-OT
Brain	Non-hematopoietic	378946	chr3	181328401	181331000	SOX2-OT
Brain	Non-hematopoietic	394997	chr4	5885801	5888000	CRMP1
Brain	Non-hematopoietic	525944	chr5	87687001	87690000	TMEM161B-AS1
Brain	Non-hematopoietic	525945	chr5	87690001	87693000	TMEM161B-AS1
Brain	Non-hematopoietic	526047	chr5	87905401	87907800	LINC00461
Brain	Non-hematopoietic	526068	chr5	87960001	87961400	MIR9-2
Brain	Non-hematopoietic	526075	chr5	87966001	87968400	LINC00461
Brain	Non-hematopoietic	526091	chr5	87985201	87986400	LINC00461
Brain	Non-hematopoietic	526092	chr5	87986401	87987200	LINC00461
Brain	Non-hematopoietic	557961	chr5	146459201	146461200	PPP2R2B
Brain	Non-hematopoietic	560434	chr5	149665801	149668200	CAMK2A
Brain	Non-hematopoietic	560435	chr5	149668201	149670400	CAMK2A
Brain	Non-hematopoietic	573811	chr5	173473401	173476000	HMP19
Brain	Non-hematopoietic	599411	chr6	29623001	29626000	MOG
Brain	Non-hematopoietic	599412	chr6	29626001	29628800	MOG
Brain	Non-hematopoietic	610340	chr6	43210801	43212800	TTBK1
Brain	Non-hematopoietic	633850	chr6	97753201	97755800	AK091365
Brain	Non-hematopoietic	634397	chr6	99289201	99291800	POU3F2
Brain	Non-hematopoietic	638731	chr6	108486201	108487000	NR2E1
Brain	Non-hematopoietic	638731	chr6	108486201	108487000	NR2E1
Brain	Non-hematopoietic	647363	chr6	123318001	123319400	CLVS2
Brain	Non-hematopoietic	667421	chr6	155537201	155539600	TIAM2
Brain	Non-hematopoietic	675824	chr6	168094401	168097400	AL832737
Brain	Non-hematopoietic	684629	chr7	8472601	8475200	NXPH1
Brain	Non-hematopoietic	691088	chr7	22229201	22232000	RAPGEF5
Brain	Non-hematopoietic	700185	chr7	36446401	36448600	ANLN
Brain	Non-hematopoietic	716250	chr7	71910601	71913000	CALN1
Brain	Non-hematopoietic	717246	chr7	73458201	73459800	ELN
Brain	Non-hematopoietic	729488	chr7	96632601	96633200	NA
Brain	Non-hematopoietic	729499	chr7	96637201	96638200	.
Brain	Non-hematopoietic	729501	chr7	96638601	96639600	NA
Brain	Non-hematopoietic	729502	chr7	96639601	96642200	NA
Brain	Non-hematopoietic	729503	chr7	96642201	96643200	NA
Brain	Non-hematopoietic	729504	chr7	96643201	96645200	DLX6-AS1
Brain	Non-hematopoietic	729510	chr7	96647001	96648000	.
Brain	Non-hematopoietic	729512	chr7	96648401	96650000	.
Brain	Non-hematopoietic	729514	chr7	96650401	96651400	.
Brain	Non-hematopoietic	732350	chr7	100822801	100823800	NAT16
Brain	Non-hematopoietic	762625	chr7	154862201	154864600	HTR5A;LOC100128264
Brain	Non-hematopoietic	762625	chr7	154862201	154864600	HTR5A;LOC100128264
Brain	Non-hematopoietic	770272	chr8	9758001	9761000	AK091593;LINC00599;MIR124-1
Brain	Non-hematopoietic	770274	chr8	9761601	9762600	LINC00599;MIR124-1
Brain	Non-hematopoietic	770374	chr8	9952601	9955200	MSRA
Brain	Non-hematopoietic	774475	chr8	17578601	17580600	MTUS1
Brain	Non-hematopoietic	793887	chr8	53316801	53319800	ST18
Brain	Non-hematopoietic	793890	chr8	53320401	53322800	ST18
Brain	Non-hematopoietic	798549	chr8	62200201	62201800	CLVS1
Brain	Non-hematopoietic	799839	chr8	65286001	65288200	LOC100130155;BX537900
Brain	Non-hematopoietic	799840	chr8	65288201	65290400	LOC100130155;BX537900
Brain	Non-hematopoietic	808560	chr8	82358401	82360800	PMP2
Brain	Non-hematopoietic	824317	chr8	114445201	114446200	.
Brain	Non-hematopoietic	841763	chr8	144241001	144242000	LY6H
Brain	Non-hematopoietic	842992	chr8	145557601	145558800	SCRT1
Brain	Non-hematopoietic	853678	chr9	19783601	19786000	SLC24A2
Brain	Non-hematopoietic	853679	chr9	19786001	19788400	SLC24A2
Brain	Non-hematopoietic	884864	chr9	104031401	104033200	LPPR1
Brain	Non-hematopoietic	901791	chr9	130711001	130713800	FAM102A
Brain	Non-hematopoietic	902247	chr9	131153001	131155000	MIR219-2;MIR2964A
Brain	Non-hematopoietic	944664	chr10	62146401	62148600	ANK3
Brain	Non-hematopoietic	985956	chr10	128356201	128358400	C10orf90
Brain	Non-hematopoietic	985957	chr10	128358401	128360400	C10orf90
Brain	Non-hematopoietic	992563	chr11	2611001	2613400	.
Brain	Non-hematopoietic	1014186	chr11	41479601	41481600	LRRC4C
Brain	Non-hematopoietic	1024360	chr11	62685801	62687800	CHRM1
Brain	Non-hematopoietic	1031118	chr11	70507801	70508800	SHANK2
Brain	Non-hematopoietic	1066810	chr11	131532401	131534200	NTM;NTM-AS1
Brain	Non-hematopoietic	1083035	chr12	21476001	21478600	SLCO1A2
Brain	Non-hematopoietic	1138508	chr12	119211401	119213000	RP11-357K6.1
Brain	Non-hematopoietic	1138576	chr12	119418001	119419600	SRRM4
Brain	Non-hematopoietic	1138577	chr12	119419601	119422400	SRRM4
Brain	Non-hematopoietic	1152151	chr13	25740201	25742400	AMER2
Brain	Non-hematopoietic	1169772	chr13	53421801	53423200	PCDH8
Brain	Non-hematopoietic	1181432	chr13	84454801	84455600	SLITRK1
Brain	Non-hematopoietic	1189198	chr13	101287001	101289200	TMTC4
Brain	Non-hematopoietic	1195132	chr13	112709001	112710800	SNORD44
Brain	Non-hematopoietic	1195133	chr13	112710801	112711600	.
Brain	Non-hematopoietic	1195136	chr13	112712401	112713200	.
Brain	Non-hematopoietic	1195137	chr13	112713201	112715600	SOX1
Brain	Non-hematopoietic	1195138	chr13	112715601	112718000	SOX1
Brain	Non-hematopoietic	1195147	chr13	112723201	112724400	SOX1
Brain	Non-hematopoietic	1195148	chr13	112724401	112726000	SOX1
Brain	Non-hematopoietic	1195149	chr13	112726001	112727600	SOX1
Brain	Non-hematopoietic	1200236	chr14	23952801	23954400	.
Brain	Non-hematopoietic	1200237	chr14	23954401	23955400	.
Brain	Non-hematopoietic	1200238	chr14	23955401	23956600	.
Brain	Non-hematopoietic	1202629	chr14	29238001	29240400	C14orf23
Brain	Non-hematopoietic	1202630	chr14	29240401	29242800	C14orf23
Brain	Non-hematopoietic	1202631	chr14	29242801	29243800	C14orf23
Brain	Non-hematopoietic	1202632	chr14	29243801	29246400	BC034423
Brain	Non-hematopoietic	1202633	chr14	29246401	29248800	BC034423
Brain	Non-hematopoietic	1204340	chr14	32797201	32799600	AKAP6
Brain	Non-hematopoietic	1204341	chr14	32799601	32801800	AKAP6
Brain	Non-hematopoietic	1206505	chr14	36366601	36369400	RP11-116N8.1
Brain	Non-hematopoietic	1231545	chr14	78637201	78639800	NRXN3
Brain	Non-hematopoietic	1231546	chr14	78639801	78642200	NRXN3
Brain	Non-hematopoietic	1261970	chr15	42696401	42698600	CAPN3
Brain	Non-hematopoietic	1288337	chr15	80735001	80737200	ARNT2
Brain	Non-hematopoietic	1293607	chr15	89910201	89912600	MIR9-3;LINC00925
Brain	Non-hematopoietic	1293609	chr15	89912801	89913800	MIR9-3;LINC00925
Brain	Non-hematopoietic	1318363	chr16	24266801	24269600	CACNG3
Brain	Non-hematopoietic	1318678	chr16	24858001	24860600	SLC5A11
Brain	Non-hematopoietic	1320153	chr16	27727401	27729600	CTD-2049O4.1
Brain	Non-hematopoietic	1331066	chr16	57673601	57675200	GPR56
Brain	Non-hematopoietic	1339630	chr16	72458601	72461600	AK055364
Brain	Non-hematopoietic	1339632	chr16	72461801	72464000	AK095618
Brain	Non-hematopoietic	1342114	chr16	76310401	76313000	CNTNAP4
Brain	Non-hematopoietic	1346700	chr16	83803601	83806600	RP11-298D21.1
Brain	Non-hematopoietic	1354265	chr17	980201	981800	ABR
Brain	Non-hematopoietic	1373519	chr17	29622601	29624600	OMG
Brain	Non-hematopoietic	1381289	chr17	40122801	40124400	NA
Brain	Non-hematopoietic	1393569	chr17	56603201	56605200	SEPT4
Brain	Non-hematopoietic	1411863	chr17	79101201	79102600	MIR3065;MIR338
Brain	Non-hematopoietic	1450871	chr18	72201201	72204200	CNDP1
Brain	Non-hematopoietic	1452555	chr18	74719401	74721600	MBP
Brain	Non-hematopoietic	1452556	chr18	74721601	74723600	MBP
Brain	Non-hematopoietic	1452557	chr18	74723601	74725600	MBP
Brain	Non-hematopoietic	1452561	chr18	74726401	74728600	MBP
Brain	Non-hematopoietic	1452562	chr18	74728601	74730800	MBP
Brain	Non-hematopoietic	1455938	chr19	1449401	1452000	APC2
Brain	Non-hematopoietic	1455939	chr19	1452001	1454400	APC2
Brain	Non-hematopoietic	1458205	chr19	3492401	3494800	DOHH
Brain	Non-hematopoietic	1464312	chr19	10563401	10565600	PDE4A
Brain	Non-hematopoietic	1472450	chr19	19322401	19324400	NCAN
Brain	Non-hematopoietic	1472451	chr19	19324401	19326200	NCAN
Brain	Non-hematopoietic	1479091	chr19	35595601	35598400	HPN-AS1
Brain	Non-hematopoietic	1479294	chr19	35781401	35784000	MAG
Brain	Non-hematopoietic	1479295	chr19	35784001	35786600	MAG
Brain	Non-hematopoietic	1498727	chr20	652601	655400	SRXN1;SCRT2
Brain	Non-hematopoietic	1520062	chr20	37348801	37351000	SLC32A1
Brain	Non-hematopoietic	1520064	chr20	37351401	37353400	SLC32A1
Brain	Non-hematopoietic	1520065	chr20	37353401	37354400	NA
Brain	Non-hematopoietic	1520066	chr20	37354401	37355600	NA
Brain	Non-hematopoietic	1520067	chr20	37355601	37356600	NA
Brain	Non-hematopoietic	1526378	chr20	47271001	47273600	PREX1
Brain	Non-hematopoietic	1530889	chr20	52642401	52644400	BCAS1
Brain	Non-hematopoietic	1530890	chr20	52644401	52646200	BCAS1
Brain	Non-hematopoietic	1537703	chr20	62791001	62793200	MYT1
Brain	Non-hematopoietic	1574572	chr22	38092201	38093400	TRIOBP
Brain	Non-hematopoietic	1578663	chr22	42347001	42349600	.
Breast	Non-hematopoietic	284622	chr3	8808001	8809000	OXTR
Breast	Non-hematopoietic	506424	chr5	52289201	52290800	NA
Breast	Non-hematopoietic	1027144	chr11	65663201	65664200	NA
Breast	Non-hematopoietic	1198195	chr14	21511201	21511800	RNASE7
Breast	Non-hematopoietic	1380923	chr17	39775601	39777000	NA
Breast	Non-hematopoietic	1442761	chr18	55893001	55894800	NA
Breast	Non-hematopoietic	1557027	chr21	46422801	46425000	LINC00162
Digestive	Non-hematopoietic	13844	chr1	17846801	17847600	ARHGEF10L
Digestive	Non-hematopoietic	41292	chr1	55030001	55031400	.
Digestive	Non-hematopoietic	116653	chr1	206318001	206319000	CTSE
Digestive	Non-hematopoietic	127144	chr1	223850801	223852200	CAPN8
Digestive	Non-hematopoietic	127145	chr1	223852201	223853400	CAPN8
Digestive	Non-hematopoietic	132549	chr1	230883001	230883800	CAPN9
Digestive	Non-hematopoietic	134602	chr1	233840801	233842800	.
Digestive	Non-hematopoietic	202592	chr2	103089801	103091600	SLC9A4
Digestive	Non-hematopoietic	205538	chr2	108903201	108905000	SULT1C2
Digestive	Non-hematopoietic	205540	chr2	108905601	108908000	SULT1C2
Digestive	Non-hematopoietic	355672	chr3	137717601	137719000	CLDN18
Digestive	Non-hematopoietic	355673	chr3	137719001	137720000	CLDN18
Digestive	Non-hematopoietic	355674	chr3	137720001	137722400	CLDN18
Digestive	Non-hematopoietic	356604	chr3	139193201	139195400	RBP2
Digestive	Non-hematopoietic	370224	chr3	164793201	164795000	SI
Digestive	Non-hematopoietic	396298	chr4	7433601	7435800	PSAPL1
Digestive	Non-hematopoietic	415698	chr4	48679401	48681400	FRYL
Digestive	Non-hematopoietic	415699	chr4	48681401	48683200	FRYL
Digestive	Non-hematopoietic	448637	chr4	120241801	120243400	FABP2
Digestive	Non-hematopoietic	471907	chr4	169013801	169016000	ANXA10
Digestive	Non-hematopoietic	549741	chr5	134373801	134374600	C5orf66-AS1
Digestive	Non-hematopoietic	549742	chr5	134374601	134375000	C5orf66-AS1
Digestive	Non-hematopoietic	549743	chr5	134375001	134375400	C5orf66-AS1
Digestive	Non-hematopoietic	578347	chr5	180326001	180327400	BTNL8
Digestive	Non-hematopoietic	578392	chr5	180415801	180418000	BTNL3
Digestive	Non-hematopoietic	579455	chr6	1079601	1081000	AX747250
Digestive	Non-hematopoietic	603601	chr6	34522601	34524000	SPDEF
Digestive	Non-hematopoietic	763273	chr7	155754001	155755800	AC021218.2
Digestive	Non-hematopoietic	830237	chr8	124955601	124958400	.
Digestive	Non-hematopoietic	856875	chr9	27004001	27005200	LRRC19
Digestive	Non-hematopoietic	912884	chr10	3027801	3029200	.
Digestive	Non-hematopoietic	923789	chr10	19337801	19340000	.
Digestive	Non-hematopoietic	1054555	chr11	114462601	114464600	NXPE4
Digestive	Non-hematopoietic	1058513	chr11	119776001	119778600	.
Digestive	Non-hematopoietic	1200823	chr14	24729001	24730600	NA
Digestive	Non-hematopoietic	1200825	chr14	24731401	24733000	TGM1
Digestive	Non-hematopoietic	1315352	chr16	19429201	19430400	TMC5
Digestive	Non-hematopoietic	1341765	chr16	75568401	75569600	CHST5
Digestive	Non-hematopoietic	1387190	chr17	46804401	46805600	HOXB13
Digestive	Non-hematopoietic	1554309	chr21	43767001	43769000	TFF2
Digestive	Non-hematopoietic	1554310	chr21	43769001	43771000	TFF2
Digestive	Non-hematopoietic	1554327	chr21	43786001	43786800	TFF1
Digestive	Non-hematopoietic	1570444	chr22	32438801	32440000	SLC5A1
Erythroblast	Hematopoietic	88939	chr1	160849601	160849800	ITLN1
Erythroblast	Hematopoietic	88940	chr1	160849801	160850200	ITLN1
Erythroblast	Hematopoietic	88941	chr1	160850201	160850600	ITLN1
Erythroblast	Hematopoietic	229459	chr2	158113201	158113400	GALNT5
Erythroblast	Hematopoietic	229460	chr2	158113401	158113800	GALNT5
Erythroblast	Hematopoietic	277428	chr2	239066601	239066800	ERFE
Erythroblast	Hematopoietic	277429	chr2	239066801	239067000	ERFE
Erythroblast	Hematopoietic	277430	chr2	239067001	239067200	ERFE
Erythroblast	Hematopoietic	277432	chr2	239068201	239068400	ERFE
Erythroblast	Hematopoietic	460133	chr4	144936801	144938800	GYPB
Erythroblast	Hematopoietic	460134	chr4	144938801	144940600	GYPB
Erythroblast	Hematopoietic	460177	chr4	145055401	145057800	GYPA
Erythroblast	Hematopoietic	464965	chr4	153864601	153864800	FHDC1
Erythroblast	Hematopoietic	464966	chr4	153864801	153865200	FHDC1
Erythroblast	Hematopoietic	464968	chr4	153865401	153865600	FHDC1
Erythroblast	Hematopoietic	608409	chr6	41008601	41008800	TSPO2
Erythroblast	Hematopoietic	608409	chr6	41008601	41008800	TSPO2
Erythroblast	Hematopoietic	608410	chr6	41008801	41009000	TSPO2
Erythroblast	Hematopoietic	608410	chr6	41008801	41009000	TSPO2
Erythroblast	Hematopoietic	608413	chr6	41011601	41011800	TSPO2
Erythroblast	Hematopoietic	829584	chr8	124190601	124191000	FAM83A
Erythroblast	Hematopoietic	829590	chr8	124194601	124194800	FAM83A
Erythroblast	Hematopoietic	994332	chr11	5264801	5265400	BGLT3
Erythroblast	Hematopoietic	994334	chr11	5265601	5266000	BGLT3
Erythroblast	Hematopoietic	1262456	chr15	43496401	43496600	EPB42
Erythroblast	Hematopoietic	1262466	chr15	43511001	43511200	EPB42
Erythroblast	Hematopoietic	1303551	chr16	1288001	1288400	TPSAB1
Erythroblast	Hematopoietic	1303553	chr16	1288801	1289200	TPSAB1
Erythroblast	Hematopoietic	1323118	chr16	31540001	31540200	AHSP
Erythroblast	Hematopoietic	1323120	chr16	31541601	31541800	AHSP
Erythroblast	Hematopoietic	1371608	chr17	27188401	27188600	MIR451B;MIR451A;MIR144;MIR4732
Erythroblast	Hematopoietic	1371611	chr17	27189001	27189200	MIR144;MIR4732
Erythroblast	Hematopoietic	1371613	chr17	27190001	27190200	MIR144
Erythroblast	Hematopoietic	1383535	chr17	42338201	42338400	SLC4A1
Erythroblast	Hematopoietic	1468972	chr19	15938201	15938400	UCA1
Erythroblast	Hematopoietic	1468974	chr19	15938601	15939000	UCA1
Erythroblast	Hematopoietic	1468977	chr19	15940201	15940400	UCA1
Erythroblast	Hematopoietic	1468979	chr19	15941601	15941800	UCA1
Heart	Non-hematopoietic	17689	chr1	22836201	22838200	.
Heart	Non-hematopoietic	112112	chr1	201342201	201344000	TNNT2
Heart	Non-hematopoietic	112113	chr1	201344001	201345800	TNNT2
Heart	Non-hematopoietic	112114	chr1	201345801	201346800	TNNT2
Heart	Non-hematopoietic	112119	chr1	201350201	201352800	LAD1
Heart	Non-hematopoietic	133417	chr1	231981401	231983600	.
Heart	Non-hematopoietic	144755	chr2	1830401	1832400	AC093390.1
Heart	Non-hematopoietic	163641	chr2	33285801	33288600	.
Heart	Non-hematopoietic	294626	chr3	24230001	24232400	.
Heart	Non-hematopoietic	297384	chr3	29966401	29968800	RBMS3
Heart	Non-hematopoietic	557446	chr5	145439401	145441800	SH3RF2
Heart	Non-hematopoietic	569360	chr5	167362401	167363800	TENM2
Heart	Non-hematopoietic	573076	chr5	172657201	172659600	.
Heart	Non-hematopoietic	573078	chr5	172660401	172663200	NKX2-5
Heart	Non-hematopoietic	573079	chr5	172663201	172666000	NKX2-5
Heart	Non-hematopoietic	579868	chr6	1618201	1620000	.
Heart	Non-hematopoietic	821799	chr8	107876201	107878200	.
Heart	Non-hematopoietic	921905	chr10	15755201	15757200	.
Heart	Non-hematopoietic	921907	chr10	15758001	15759200	ITGA8
Heart	Non-hematopoietic	924570	chr10	21180801	21183600	NEBL
Heart	Non-hematopoietic	924571	chr10	21183601	21186400	NEBL
Heart	Non-hematopoietic	963179	chr10	92725801	92728400	.
Heart	Non-hematopoietic	1004095	chr11	19619001	19620600	.
Heart	Non-hematopoietic	1017861	chr11	47372201	47373000	MYBPC3
Heart	Non-hematopoietic	1017862	chr11	47373001	47374400	MYBPC3
Heart	Non-hematopoietic	1082244	chr12	19928801	19931200	RP11-405A12.2
Heart	Non-hematopoietic	1200165	chr14	23873401	23875400	MYH6
Heart	Non-hematopoietic	1200168	chr14	23876601	23878600	MYH6
Heart	Non-hematopoietic	1262872	chr15	44169401	44172200	.
Heart	Non-hematopoietic	1293141	chr15	89346001	89347000	ACAN
Heart	Non-hematopoietic	1320337	chr16	28074001	28074800	GSG1L
Heart	Non-hematopoietic	1324215	chr16	46781001	46782200	MYLK3
Heart	Non-hematopoietic	1360939	chr17	8524201	8525600	.
Heart	Non-hematopoietic	1360942	chr17	8526601	8529000	.
Heart	Non-hematopoietic	1385825	chr17	45286001	45288400	MYL4
Heart	Non-hematopoietic	1495752	chr19	55668201	55669200	TNNI3
Heart	Non-hematopoietic	1570462	chr22	32455201	32457200	SLC5A1
Lung	Non-hematopoietic	194603	chr2	85891001	85892800	NA
Lung	Non-hematopoietic	194604	chr2	85892801	85894000	SFTPB
Lung	Non-hematopoietic	194605	chr2	85894001	85895400	SFTPB
Lung	Non-hematopoietic	957376	chr10	81317401	81320000	SFTPA2
Lung	Non-hematopoietic	1206823	chr14	36981201	36983200	SFTA3
Lung	Non-hematopoietic	1395673	chr17	59533001	59534400	NA
Megakaryocyte	Hematopoietic	80519	chr1	149878001	149878400	SV2A
Megakaryocyte	Hematopoietic	80525	chr1	149886801	149887000	SV2A
Megakaryocyte	Hematopoietic	80526	chr1	149887001	149887400	SV2A
Megakaryocyte	Hematopoietic	80527	chr1	149887401	149887600	SV2A
Megakaryocyte	Hematopoietic	80530	chr1	149890001	149890400	SV2A
Megakaryocyte	Hematopoietic	287736	chr3	12780601	12783200	TMEM40
Megakaryocyte	Hematopoietic	287755	chr3	12801401	12801600	TMEM40
Megakaryocyte	Hematopoietic	287756	chr3	12801601	12801800	TMEM40
Megakaryocyte	Hematopoietic	287763	chr3	12808201	12808600	TMEM40
Megakaryocyte	Hematopoietic	287765	chr3	12810201	12810400	TMEM40
Megakaryocyte	Hematopoietic	344918	chr3	120361201	120361400	HGD
Megakaryocyte	Hematopoietic	344919	chr3	120361401	120361600	HGD
Megakaryocyte	Hematopoietic	344920	chr3	120361601	120361800	HGD
Megakaryocyte	Hematopoietic	344921	chr3	120361801	120362000	HGD
Megakaryocyte	Hematopoietic	344925	chr3	120365601	120366000	HGD
Megakaryocyte	Hematopoietic	344945	chr3	120401601	120401800	HGD
Megakaryocyte	Hematopoietic	381652	chr3	185270601	185270800	LIPH
Megakaryocyte	Hematopoietic	381653	chr3	185270801	185271600	LIPH
Megakaryocyte	Hematopoietic	381656	chr3	185272801	185273000	LIPH
Megakaryocyte	Hematopoietic	387630	chr3	194116401	194116600	GP5
Megakaryocyte	Hematopoietic	387631	chr3	194116601	194116800	GP5
Megakaryocyte	Hematopoietic	444221	chr4	110833601	110833800	EGF
Megakaryocyte	Hematopoietic	444247	chr4	110888801	110889000	EGF
Megakaryocyte	Hematopoietic	444251	chr4	110890801	110891000	EGF
Megakaryocyte	Hematopoietic	444252	chr4	110891001	110891200	EGF
Megakaryocyte	Hematopoietic	444254	chr4	110891601	110891800	EGF
Megakaryocyte	Hematopoietic	444258	chr4	110894801	110895000	EGF
Megakaryocyte	Hematopoietic	444289	chr4	110925401	110927000	EGF
Megakaryocyte	Hematopoietic	601174	chr6	31674201	31675200	LY6G6F
Megakaryocyte	Hematopoietic	601174	chr6	31674201	31675200	LY6G6F
Megakaryocyte	Hematopoietic	601174	chr6	31674201	31675200	LY6G6F
Megakaryocyte	Hematopoietic	601186	chr6	31682201	31683000	LY6G6D
Megakaryocyte	Hematopoietic	601186	chr6	31682201	31683000	LY6G6D
Megakaryocyte	Hematopoietic	601186	chr6	31682201	31683000	LY6G6D
Megakaryocyte	Hematopoietic	601188	chr6	31683401	31683600	LY6G6D
Megakaryocyte	Hematopoietic	601188	chr6	31683401	31683600	LY6G6D
Megakaryocyte	Hematopoietic	601188	chr6	31683401	31683600	LY6G6D
Megakaryocyte	Hematopoietic	601188	chr6	31683401	31683600	LY6G6D
Megakaryocyte	Hematopoietic	601191	chr6	31685601	31686000	LY6G6D
Megakaryocyte	Hematopoietic	822024	chr8	108332401	108332800	ANGPT1
Megakaryocyte	Hematopoietic	822026	chr8	108333201	108333400	ANGPT1
Megakaryocyte	Hematopoietic	822028	chr8	108335201	108336000	ANGPT1
Megakaryocyte	Hematopoietic	822030	chr8	108336601	108336800	ANGPT1
Megakaryocyte	Hematopoietic	822048	chr8	108347801	108348200	ANGPT1
Megakaryocyte	Hematopoietic	822050	chr8	108348801	108349600	ANGPT1
Megakaryocyte	Hematopoietic	822177	chr8	108504801	108505000	ANGPT1
Megakaryocyte	Hematopoietic	822179	chr8	108506601	108506800	ANGPT1
Megakaryocyte	Hematopoietic	822184	chr8	108511601	108511800	ANGPT1
Megakaryocyte	Hematopoietic	822187	chr8	108512201	108512400	ANGPT1
Megakaryocyte	Hematopoietic	1106493	chr12	63546201	63546400	AVPR1A
Megakaryocyte	Hematopoietic	1106494	chr12	63546401	63546600	AVPR1A
Megakaryocyte	Hematopoietic	1106495	chr12	63546601	63546800	AVPR1A
Megakaryocyte	Hematopoietic	1198553	chr14	21992801	21993000	SALL2
Megakaryocyte	Hematopoietic	1198556	chr14	21995401	21995600	SALL2
Megakaryocyte	Hematopoietic	1198557	chr14	21995601	21996000	SALL2
Megakaryocyte	Hematopoietic	1198567	chr14	22005401	22005600	SALL2
Megakaryocyte	Hematopoietic	1198568	chr14	22005601	22006000	SALL2
Megakaryocyte	Hematopoietic	1198571	chr14	22006801	22007400	SALL2
Megakaryocyte	Hematopoietic	1200138	chr14	23844201	23844400	CMTM5
Megakaryocyte	Hematopoietic	1200140	chr14	23844801	23845000	CMTM5
Megakaryocyte	Hematopoietic	1200142	chr14	23845401	23845600	CMTM5
Megakaryocyte	Hematopoietic	1200143	chr14	23845601	23845800	CMTM5
Megakaryocyte	Hematopoietic	1307298	chr16	5006401	5006600	SEC14L5
Megakaryocyte	Hematopoietic	1415854	chr18	3075801	3076600	MYOM1
Megakaryocyte	Hematopoietic	1415859	chr18	3088601	3089000	MYOM1
Megakaryocyte	Hematopoietic	1415885	chr18	3129001	3129200	MYOM1
Megakaryocyte	Hematopoietic	1415886	chr18	3129201	3129400	MYOM1
Megakaryocyte	Hematopoietic	1415889	chr18	3129801	3130000	MYOM1
Megakaryocyte	Hematopoietic	1415897	chr18	3141601	3142200	MYOM1
Megakaryocyte	Hematopoietic	1415996	chr18	3220601	3220800	MYOM1
Megakaryocyte	Hematopoietic	1415998	chr18	3221401	3221600	MYOM1
Megakaryocyte	Hematopoietic	1495622	chr19	55547601	55548400	GP6
Megakaryocyte	Hematopoietic	1495623	chr19	55548401	55548600	GP6
Megakaryocyte	Hematopoietic	1495624	chr19	55548601	55550200	GP6
Monocytes	Hematopoietic	205726	chr2	109204201	109206000	LIMS1
Monocytes	Hematopoietic	389683	chr3	196417201	196417800	.
Monocytes	Hematopoietic	700385	chr7	36756601	36759200	.
Monocytes	Hematopoietic	791371	chr8	48272801	48275200	SPIDR
Monocytes	Hematopoietic	1076225	chr12	10124601	10125200	CLEC12A
Monocytes	Hematopoietic	1076228	chr12	10125801	10126800	CLEC12A
Monocytes	Hematopoietic	1359551	chr17	7039601	7042600	.
Monocytes	Hematopoietic	1404870	chr17	72526401	72527400	CD300LB
Monocytes	Hematopoietic	1404881	chr17	72541201	72542200	CD300C
Monocytes	Hematopoietic	1404903	chr17	72562201	72565000	.
Monocytes	Hematopoietic	1404961	chr17	72616001	72618200	CD300E
Monocytes	Hematopoietic	1404962	chr17	72618201	72619400	CD300E
Monocytes	Hematopoietic	1404963	chr17	72619401	72621000	CD300E
Monocytes	Hematopoietic	1454999	chr19	703201	704600	.
Neutrophils	Hematopoietic	28847	chr1	36944401	36946200	CSF3R
Neutrophils	Hematopoietic	85432	chr1	156170601	156173000	SLC25A44
Neutrophils	Hematopoietic	89632	chr1	161600001	161601200	FCGR3B
Neutrophils	Hematopoietic	100826	chr1	180101001	180101800	.
Neutrophils	Hematopoietic	143436	chr1	248903201	248905200	LYPD8
Neutrophils	Hematopoietic	169725	chr2	42988801	42990000	OXER1
Neutrophils	Hematopoietic	186730	chr2	70242601	70245200	.
Neutrophils	Hematopoietic	263864	chr2	218991001	218992200	CXCR2
Neutrophils	Hematopoietic	263865	chr2	218992201	218993000	CXCR2
Neutrophils	Hematopoietic	263905	chr2	219026801	219028600	HV303425;CXCR1
Neutrophils	Hematopoietic	350930	chr3	128950401	128951200	.
Neutrophils	Hematopoietic	354089	chr3	134311601	134314200	EPHB1
Neutrophils	Hematopoietic	480261	chr4	185775601	185777000	BC016366
Neutrophils	Hematopoietic	578357	chr5	180336601	180337800	BTNL8
Neutrophils	Hematopoietic	608596	chr6	41236001	41238800	.
Neutrophils	Hematopoietic	608597	chr6	41238801	41239600	.
Neutrophils	Hematopoietic	700293	chr7	36638601	36639800	AOAH-IT1
Neutrophils	Hematopoietic	731547	chr7	99953801	99956600	PILRB
Neutrophils	Hematopoietic	748328	chr7	130567801	130570000	.
Neutrophils	Hematopoietic	755483	chr7	141688601	141690200	.
Neutrophils	Hematopoietic	755485	chr7	141690601	141692000	.
Neutrophils	Hematopoietic	937486	chr10	45958801	45959800	MARCH8
Neutrophils	Hematopoietic	961324	chr10	89862601	89863800	.
Neutrophils	Hematopoietic	1159517	chr13	37665401	37667400	.
Neutrophils	Hematopoietic	1263623	chr15	45349001	45351000	RP11-109D20.1
Neutrophils	Hematopoietic	1299422	chr15	99172601	99175600	.
Neutrophils	Hematopoietic	1304215	chr16	1988001	1989200	.
Neutrophils	Hematopoietic	1305369	chr16	3100401	3101200	.
Neutrophils	Hematopoietic	1306685	chr16	4395601	4396600	PAM16
Neutrophils	Hematopoietic	1334849	chr16	66619601	66621000	CMTM2
Neutrophils	Hematopoietic	1334850	chr16	66621001	66622000	CMTM2
Neutrophils	Hematopoietic	1347691	chr16	84808801	84809400	.
Neutrophils	Hematopoietic	1347692	chr16	84809401	84810000	.
Neutrophils	Hematopoietic	1347693	chr16	84810001	84811600	.
Neutrophils	Hematopoietic	1357773	chr17	4620401	4621400	ARRB2
Neutrophils	Hematopoietic	1360789	chr17	8320401	8322000	.
Neutrophils	Hematopoietic	1409189	chr17	76412401	76413000	.
Neutrophils	Hematopoietic	1411904	chr17	79123401	79124400	.
Neutrophils	Hematopoietic	1479441	chr19	35940201	35940800	FFAR2
Neutrophils	Hematopoietic	1479443	chr19	35941001	35941800	FFAR2
Neutrophils	Hematopoietic	1487808	chr19	46525201	46525800	PGLYRP1
Neutrophils	Hematopoietic	1487809	chr19	46525801	46527600	PGLYRP1
Neutrophils	Hematopoietic	1493064	chr19	52130201	52131600	SIGLEC5
Neutrophils	Hematopoietic	1493065	chr19	52131601	52132200	NA
Neutrophils	Hematopoietic	1513187	chr20	24966601	24968000	.
Neutrophils	Hematopoietic	1524564	chr20	44637001	44639000	MMP9
Neutrophils	Hematopoietic	1551026	chr21	39188801	39191000	.
Neutrophils	Hematopoietic	1554998	chr21	44473801	44475400	.
Neutrophils	Hematopoietic	1569775	chr22	31611201	31613000	.
Neutrophils	Hematopoietic	1575796	chr22	39348601	39349200	APOBEC3A
NK	Hematopoietic	90235	chr1	162379401	162381200	SH2D1B
NK	Hematopoietic	296574	chr3	28333201	28334400	CMC1
NK	Hematopoietic	415268	chr4	48116001	48116600	TXK
NK	Hematopoietic	701477	chr7	38313601	38315800	TARP
NK	Hematopoietic	701496	chr7	38339201	38340200	TCRGV
NK	Hematopoietic	701501	chr7	38343401	38345000	AK096766
NK	Hematopoietic	1076123	chr12	9980201	9981600	KLRF1
NK	Hematopoietic	1076476	chr12	10458001	10460600	KLRD1
NK	Hematopoietic	1199271	chr14	22919001	22920200	TCRDV2J2
NK	Hematopoietic	1199273	chr14	22920401	22922800	TCRDV2J2
NK	Hematopoietic	1199276	chr14	22926401	22928600	TCRDV2
NK	Hematopoietic	1201113	chr14	25102601	25103400	GZMB
NK	Hematopoietic	1201146	chr14	25147801	25149200	.
NK	Hematopoietic	1400735	chr17	66216801	66219600	.
NK	Hematopoietic	1408526	chr17	75860001	75861600	.
NK	Hematopoietic	1463098	chr19	8764801	8767600	.
NK	Hematopoietic	1492843	chr19	51890601	51891800	LIM2
Pancreas	Non-hematopoietic	1953	chr1	2399201	2400800	PLCH2
Pancreas	Non-hematopoietic	17265	chr1	22303401	22305400	CELA3B
Pancreas	Non-hematopoietic	17285	chr1	22328001	22330800	CELA3A
Pancreas	Non-hematopoietic	136646	chr1	236438801	236441600	.
Pancreas	Non-hematopoietic	138428	chr1	240286801	240287800	.
Pancreas	Non-hematopoietic	184625	chr2	67441001	67442000	LOC644838
Pancreas	Non-hematopoietic	191161	chr2	77435801	77438600	.
Pancreas	Non-hematopoietic	191759	chr2	79313601	79315200	REG1B
Pancreas	Non-hematopoietic	204511	chr2	106552401	106554000	.
Pancreas	Non-hematopoietic	236039	chr2	169757201	169759400	G6PC2
Pancreas	Non-hematopoietic	236040	chr2	169759401	169761600	G6PC2
Pancreas	Non-hematopoietic	281821	chr3	2554801	2557400	CNTN4
Pancreas	Non-hematopoietic	377374	chr3	178137201	178139200	KCNMB2-IT1;KCNMB2
Pancreas	Non-hematopoietic	391655	chr4	1127401	1129800	RP11-20I20.2
Pancreas	Non-hematopoietic	413731	chr4	43765001	43767000	.
Pancreas	Non-hematopoietic	476885	chr4	178825401	178827400	LINC01099
Pancreas	Non-hematopoietic	533000	chr5	102142801	102144600	PAM
Pancreas	Non-hematopoietic	533001	chr5	102144601	102146200	PAM
Pancreas	Non-hematopoietic	704896	chr7	44226201	44229000	GCK
Pancreas	Non-hematopoietic	825974	chr8	118145801	118148600	SLC30A8
Pancreas	Non-hematopoietic	825975	chr8	118148601	118151400	SLC30A8
Pancreas	Non-hematopoietic	906370	chr9	135938601	135941000	CEL
Pancreas	Non-hematopoietic	906371	chr9	135941001	135943200	CEL
Pancreas	Non-hematopoietic	923452	chr10	18579801	18581200	.
Pancreas	Non-hematopoietic	926139	chr10	23481601	23482400	PTF1A
Pancreas	Non-hematopoietic	926148	chr10	23488001	23489200	.
Pancreas	Non-hematopoietic	979139	chr10	118351201	118352400	PNLIPRP1
Pancreas	Non-hematopoietic	1083068	chr12	21525201	21527400	IAPP
Pancreas	Non-hematopoietic	1083069	chr12	21527401	21529400	IAPP
Pancreas	Non-hematopoietic	1219852	chr14	62351201	62353800	.
Pancreas	Non-hematopoietic	1315835	chr16	20335201	20337400	GP2
Pancreas	Non-hematopoietic	1336177	chr16	67963601	67965800	CTRL
Pancreas	Non-hematopoietic	1341449	chr16	75240001	75241200	CTRB2
Pancreas	Non-hematopoietic	1341462	chr16	75255201	75258200	CTRB1
Pancreas	Non-hematopoietic	1341463	chr16	75258201	75259000	CTRB1
Pancreas	Non-hematopoietic	1353548	chr17	206401	209200	RP11-1260E13.3
Pancreas	Non-hematopoietic	1467035	chr19	13708601	13711200	CACNA1A
Pancreas	Non-hematopoietic	1479358	chr19	35841201	35843800	FFAR1
Pancreas	Non-hematopoietic	1479360	chr19	35844001	35846400	FFAR1
Pancreas	Non-hematopoietic	1482232	chr19	39692401	39693800	SYCN
Pancreas	Non-hematopoietic	1482233	chr19	39693801	39695600	SYCN
Pancreas	Non-hematopoietic	1523979	chr20	43935001	43936200	RBPJL
Pancreas	Non-hematopoietic	1533722	chr20	57415601	57417400	GNAS
Pancreas	Non-hematopoietic	1562781	chr22	22534601	22536200	.
Pancreas	Non-hematopoietic	1565951	chr22	26960601	26961200	TPST2
Pancreas	Non-hematopoietic	1583433	chr22	47449601	47452600	.
Sk. Muscle	Non-hematopoietic	10709	chr1	13837601	13839600	LRRC38
Sk. Muscle	Non-hematopoietic	43973	chr1	59662401	59664400	HSD52
Sk. Muscle	Non-hematopoietic	46602	chr1	64088601	64090400	PGM1
Sk. Muscle	Non-hematopoietic	88280	chr1	160160601	160161200	CASQ1
Sk. Muscle	Non-hematopoietic	88281	chr1	160161201	160162600	CASQ1
Sk. Muscle	Non-hematopoietic	111904	chr1	201079801	201081400	CACNA1S
Sk. Muscle	Non-hematopoietic	112163	chr1	201386801	201389600	TNNI1
Sk. Muscle	Non-hematopoietic	112164	chr1	201389601	201392200	TNNI1
Sk. Muscle	Non-hematopoietic	113803	chr1	203052401	203053800	MYOG
Sk. Muscle	Non-hematopoietic	113804	chr1	203053801	203056400	MYOG
Sk. Muscle	Non-hematopoietic	165244	chr2	36818801	36821800	FEZ2
Sk. Muscle	Non-hematopoietic	198467	chr2	97505801	97507400	NA
Sk. Muscle	Non-hematopoietic	198471	chr2	97508401	97510800	ANKRD23
Sk. Muscle	Non-hematopoietic	206866	chr2	110926601	110928200	.
Sk. Muscle	Non-hematopoietic	226978	chr2	152586401	152589200	NEB
Sk. Muscle	Non-hematopoietic	226979	chr2	152589201	152592000	NEB
Sk. Muscle	Non-hematopoietic	236394	chr2	170369201	170370600	KLHL41
Sk. Muscle	Non-hematopoietic	259608	chr2	211166201	211169000	MYL1
Sk. Muscle	Non-hematopoietic	259615	chr2	211176001	211178600	MYL1
Sk. Muscle	Non-hematopoietic	264471	chr2	219695401	219697800	PRKAG3
Sk. Muscle	Non-hematopoietic	275673	chr2	237148601	237150200	ASB18
Sk. Muscle	Non-hematopoietic	290344	chr3	16006801	16009400	.
Sk. Muscle	Non-hematopoietic	291046	chr3	16879601	16881000	.
Sk. Muscle	Non-hematopoietic	305017	chr3	42727801	42728800	KLHL40
Sk. Muscle	Non-hematopoietic	305018	chr3	42728801	42729600	KLHL40
Sk. Muscle	Non-hematopoietic	312365	chr3	52267201	52268600	TLR9
Sk. Muscle	Non-hematopoietic	312903	chr3	52874401	52877000	TMEM110-MUSTN1
Sk. Muscle	Non-hematopoietic	321802	chr3	69167401	69168800	NA
Sk. Muscle	Non-hematopoietic	365593	chr3	155008801	155010800	LOC100507537
Sk. Muscle	Non-hematopoietic	384834	chr3	189349601	189352400	TP63
Sk. Muscle	Non-hematopoietic	396994	chr4	8127601	8129200	ABLIM2
Sk. Muscle	Non-hematopoietic	403909	chr4	23391601	23393600	.
Sk. Muscle	Non-hematopoietic	403910	chr4	23393601	23395400	.
Sk. Muscle	Non-hematopoietic	475962	chr4	177185401	177187200	.
Sk. Muscle	Non-hematopoietic	475963	chr4	177187201	177188800	ASB5
Sk. Muscle	Non-hematopoietic	475964	chr4	177188801	177190400	ASB5
Sk. Muscle	Non-hematopoietic	551416	chr5	137203801	137206200	MYOT
Sk. Muscle	Non-hematopoietic	551418	chr5	137206601	137208200	.
Sk. Muscle	Non-hematopoietic	560906	chr5	150040801	150042800	MYOZ3
Sk. Muscle	Non-hematopoietic	615134	chr6	52000401	52003000	.
Sk. Muscle	Non-hematopoietic	615135	chr6	52003001	52005400	.
Sk. Muscle	Non-hematopoietic	644586	chr6	117588001	117589800	VGLL2
Sk. Muscle	Non-hematopoietic	738977	chr7	112120201	112123000	LSMEM1
Sk. Muscle	Non-hematopoietic	756423	chr7	143012801	143015600	CLCN1
Sk. Muscle	Non-hematopoietic	768615	chr8	6630801	6631800	.
Sk. Muscle	Non-hematopoietic	790240	chr8	42135001	42136200	.
Sk. Muscle	Non-hematopoietic	792563	chr8	49984801	49986400	C8orf22
Sk. Muscle	Non-hematopoietic	804960	chr8	75014601	75017600	RP11-6I2.4
Sk. Muscle	Non-hematopoietic	806709	chr8	79504401	79506600	PKIA
Sk. Muscle	Non-hematopoietic	886800	chr9	108471201	108473200	.
Sk. Muscle	Non-hematopoietic	886801	chr9	108473201	108475200	.
Sk. Muscle	Non-hematopoietic	889058	chr9	112182401	112183800	PTPN3
Sk. Muscle	Non-hematopoietic	911954	chr10	1069801	1072600	IDI2
Sk. Muscle	Non-hematopoietic	941241	chr10	53887601	53890200	.
Sk. Muscle	Non-hematopoietic	952685	chr10	75190601	75193600	MSS51
Sk. Muscle	Non-hematopoietic	952838	chr10	75399201	75400400	MYOZ1
Sk. Muscle	Non-hematopoietic	952839	chr10	75400401	75401400	MYOZ1
Sk. Muscle	Non-hematopoietic	953991	chr10	76832201	76834000	.
Sk. Muscle	Non-hematopoietic	991978	chr11	1994201	1996200	AK126380
Sk. Muscle	Non-hematopoietic	993322	chr11	3665401	3668000	ART1
Sk. Muscle	Non-hematopoietic	993322	chr11	3665401	3668000	ART1
Sk. Muscle	Non-hematopoietic	999834	chr11	12766401	12768800	.
Sk. Muscle	Non-hematopoietic	1017969	chr11	47469801	47471400	RAPSN
Sk. Muscle	Non-hematopoietic	1020397	chr11	57304401	57306600	.
Sk. Muscle	Non-hematopoietic	1033423	chr11	73718201	73720400	UCP3
Sk. Muscle	Non-hematopoietic	1116118	chr12	81099601	81101800	MYF6
Sk. Muscle	Non-hematopoietic	1116124	chr12	81103001	81105000	MYF6
Sk. Muscle	Non-hematopoietic	1126962	chr12	101961201	101963800	MYBPC1
Sk. Muscle	Non-hematopoietic	1126980	chr12	101989001	101991800	MYBPC1
Sk. Muscle	Non-hematopoietic	1126981	chr12	101991801	101994600	MYBPC1
Sk. Muscle	Non-hematopoietic	1149419	chr13	21289601	21291400	.
Sk. Muscle	Non-hematopoietic	1149475	chr13	21394801	21397400	.
Sk. Muscle	Non-hematopoietic	1149483	chr13	21403201	21406000	.
Sk. Muscle	Non-hematopoietic	1215889	chr14	56127801	56130200	KTN1
Sk. Muscle	Non-hematopoietic	1218733	chr14	61107201	61109000	SALRNA1
Sk. Muscle	Non-hematopoietic	1296554	chr15	93517801	93519600	.
Sk. Muscle	Non-hematopoietic	1322008	chr16	30385801	30387600	MYLPF
Sk. Muscle	Non-hematopoietic	1399837	chr17	65038601	65040600	CACNG1
Sk. Muscle	Non-hematopoietic	1399838	chr17	65040601	65042600	CACNG1
Sk. Muscle	Non-hematopoietic	1412783	chr17	79898401	79899400	MYADML2
Sk. Muscle	Non-hematopoietic	1418127	chr18	7230201	7232800	LRRC30
Sk. Muscle	Non-hematopoietic	1418128	chr18	7232801	7235400	LRRC30
Sk. Muscle	Non-hematopoietic	1475222	chr19	28999401	29001400	AC005616.2
Sk. Muscle	Non-hematopoietic	1495742	chr19	55660601	55662600	TNNT1
Sk. Muscle	Non-hematopoietic	1500771	chr20	3285401	3288400	.
Sk. Muscle	Non-hematopoietic	1510325	chr20	20067401	20069200	CFAP61
Sk. Muscle	Non-hematopoietic	1512127	chr20	23129201	23131200	.
Sk. Muscle	Non-hematopoietic	1514508	chr20	30407401	30410200	MYLK2
Sk. Muscle	Non-hematopoietic	1558353	chr21	47768201	47770400	PCNT
Sk. Muscle	Non-hematopoietic	1574965	chr22	38464201	38465800	PICK1
Skin	Non-hematopoietic	122724	chr1	215178601	215179800	KCNK2
Skin	Non-hematopoietic	122725	chr1	215179801	215182600	KCNK2
Skin	Non-hematopoietic	278041	chr2	239760201	239760800	.
Skin	Non-hematopoietic	278051	chr2	239763401	239764600	.
Skin	Non-hematopoietic	689524	chr7	19141001	19143200	.
Skin	Non-hematopoietic	1031857	chr11	71862001	71864000	.
Skin	Non-hematopoietic	1150935	chr13	24044201	24046000	LINC00327
Skin	Non-hematopoietic	1446569	chr18	61442601	61444400	SERPINB7
T-Cells	Hematopoietic	513	chr1	1151001	1152000	TNFRSF4
T-Cells	Hematopoietic	517	chr1	1152801	1154600	NA
T-Cells	Hematopoietic	6716	chr1	8981201	8983800	.
T-Cells	Hematopoietic	10255	chr1	12570401	12571800	.
T-Cells	Hematopoietic	25529	chr1	32390601	32393600	.
T-Cells	Hematopoietic	55094	chr1	81139601	81140400	.
T-Cells	Hematopoietic	65441	chr1	99336401	99337800	.
T-Cells	Hematopoietic	71373	chr1	111173401	111175200	KCNA2
T-Cells	Hematopoietic	71732	chr1	111757401	111759400	.
T-Cells	Hematopoietic	75682	chr1	117342601	117343800	.
T-Cells	Hematopoietic	82067	chr1	151793601	151795000	.
T-Cells	Hematopoietic	88611	chr1	160528201	160530200	.
T-Cells	Hematopoietic	88678	chr1	160598601	160600400	.
T-Cells	Hematopoietic	88694	chr1	160607601	160609000	.
T-Cells	Hematopoietic	88739	chr1	160642601	160644000	RP11-404F10.2
T-Cells	Hematopoietic	111726	chr1	200856201	200858400	C1orf106
T-Cells	Hematopoietic	117168	chr1	206970801	206973200	IL19
T-Cells	Hematopoietic	161946	chr2	30488401	30490200	.
T-Cells	Hematopoietic	204222	chr2	106369401	106371200	.
T-Cells	Hematopoietic	222547	chr2	144005201	144008200	ARHGAP15
T-Cells	Hematopoietic	222566	chr2	144015801	144017400	.
T-Cells	Hematopoietic	229619	chr2	158303001	158304400	CYTIP
T-Cells	Hematopoietic	243484	chr2	181988601	181990600	AK125001
T-Cells	Hematopoietic	250820	chr2	197064801	197066800	.
T-Cells	Hematopoietic	255844	chr2	204798401	204800000	ICOS
T-Cells	Hematopoietic	269842	chr2	228671001	228673200	.
T-Cells	Hematopoietic	269843	chr2	228673201	228675200	.
T-Cells	Hematopoietic	269845	chr2	228676201	228678600	CCL20
T-Cells	Hematopoietic	290614	chr3	16345601	16347600	.
T-Cells	Hematopoietic	292200	chr3	18782001	18783400	.
T-Cells	Hematopoietic	296383	chr3	27922401	27923800	.
T-Cells	Hematopoietic	304978	chr3	42679601	42681200	.
T-Cells	Hematopoietic	317192	chr3	59995401	59997200	.
T-Cells	Hematopoietic	317272	chr3	60063601	60065400	FHIT
T-Cells	Hematopoietic	317273	chr3	60065401	60067000	FHIT
T-Cells	Hematopoietic	338415	chr3	108552801	108554600	.
T-Cells	Hematopoietic	340212	chr3	112211001	112212400	.
T-Cells	Hematopoietic	388651	chr3	195276601	195278000	.
T-Cells	Hematopoietic	427979	chr4	78774001	78776400	.
T-Cells	Hematopoietic	434710	chr4	90209601	90212600	.
T-Cells	Hematopoietic	459230	chr4	143315601	143318200	.
T-Cells	Hematopoietic	464329	chr4	153021201	153023000	BC040914
T-Cells	Hematopoietic	464330	chr4	153023001	153024800	BC040914
T-Cells	Hematopoietic	502018	chr5	39207601	39209400	.
T-Cells	Hematopoietic	536692	chr5	110568001	110570600	.
T-Cells	Hematopoietic	536699	chr5	110572001	110574200	.
T-Cells	Hematopoietic	564342	chr5	156651201	156653000	CTB-4E7.1
T-Cells	Hematopoietic	578941	chr6	397001	398600	NA
T-Cells	Hematopoietic	578986	chr6	446601	448200	.
T-Cells	Hematopoietic	587054	chr6	11726801	11729800	ADTRP
T-Cells	Hematopoietic	590911	chr6	16437001	16438400	.
T-Cells	Hematopoietic	594387	chr6	21883801	21885400	.
T-Cells	Hematopoietic	599455	chr6	29676001	29677800	.
T-Cells	Hematopoietic	602497	chr6	33311401	33313400	.
T-Cells	Hematopoietic	611964	chr6	45295401	45296800	RUNX2
T-Cells	Hematopoietic	615171	chr6	52047601	52050600	IL17A
T-Cells	Hematopoietic	651887	chr6	131520801	131522400	AKAP7
T-Cells	Hematopoietic	668036	chr6	156716201	156718800	.
T-Cells	Hematopoietic	671792	chr6	161502001	161503200	MAP3K4
T-Cells	Hematopoietic	671793	chr6	161503201	161504800	NA
T-Cells	Hematopoietic	708415	chr7	50421401	50423000	NA
T-Cells	Hematopoietic	756098	chr7	142504001	142506600	.
T-Cells	Hematopoietic	756100	chr7	142506801	142509200	TRBV
T-Cells	Hematopoietic	759804	chr7	150258801	150261800	GIMAP4
T-Cells	Hematopoietic	777674	chr8	22397201	22399400	.
T-Cells	Hematopoietic	833161	chr8	129002001	129003600	NA
T-Cells	Hematopoietic	833162	chr8	129003601	129004600	NA
T-Cells	Hematopoietic	833165	chr8	129005001	129006200	.
T-Cells	Hematopoietic	836065	chr8	134064801	134065800	NA
T-Cells	Hematopoietic	836066	chr8	134065801	134066800	.
T-Cells	Hematopoietic	836067	chr8	134066801	134067600	.
T-Cells	Hematopoietic	836079	chr8	134075601	134076800	.
T-Cells	Hematopoietic	876657	chr9	92083001	92084800	.
T-Cells	Hematopoietic	895948	chr9	123681801	123682800	.
T-Cells	Hematopoietic	895949	chr9	123682801	123683800	.
T-Cells	Hematopoietic	895950	chr9	123683801	123684400	.
T-Cells	Hematopoietic	903948	chr9	132890201	132892000	GPR107
T-Cells	Hematopoietic	925654	chr10	22900201	22901600	PIP4K2A
T-Cells	Hematopoietic	925692	chr10	22918601	22920400	.
T-Cells	Hematopoietic	925752	chr10	22955001	22956600	.
T-Cells	Hematopoietic	944840	chr10	62486801	62488800	.
T-Cells	Hematopoietic	985509	chr10	127684201	127686600	FANK1
T-Cells	Hematopoietic	1022528	chr11	60753201	60754800	RNU6-933P
T-Cells	Hematopoietic	1022579	chr11	60793401	60795600	.
T-Cells	Hematopoietic	1022667	chr11	60858401	60860200	.
T-Cells	Hematopoietic	1049156	chr11	104939601	104942400	AB231723
T-Cells	Hematopoietic	1064491	chr11	128348601	128350400	NA
T-Cells	Hematopoietic	1076097	chr12	9946401	9948400	.
T-Cells	Hematopoietic	1076099	chr12	9948801	9950000	.
T-Cells	Hematopoietic	1076583	chr12	10559001	10560000	KLRC4-KLRK1
T-Cells	Hematopoietic	1076671	chr12	10706001	10706800	RP11-291B21.2
T-Cells	Hematopoietic	1076673	chr12	10707001	10708200	RP11-291B21.2
T-Cells	Hematopoietic	1078133	chr12	12635401	12636800	RP11-253I19.3
T-Cells	Hematopoietic	1094546	chr12	46611001	46612800	.
T-Cells	Hematopoietic	1141226	chr12	122728201	122730200	.
T-Cells	Hematopoietic	1151591	chr13	24841201	24842400	SPATA13
T-Cells	Hematopoietic	1162714	chr13	42966201	42968600	.
T-Cells	Hematopoietic	1179758	chr13	79966801	79968600	.
T-Cells	Hematopoietic	1188052	chr13	99866801	99868400	.
T-Cells	Hematopoietic	1188191	chr13	99965601	99968000	UBAC2
T-Cells	Hematopoietic	1188363	chr13	100084401	100086400	.
T-Cells	Hematopoietic	1198753	chr14	22314601	22317400	TCRA
T-Cells	Hematopoietic	1199325	chr14	22985201	22987000	TCRA;TRA@
T-Cells	Hematopoietic	1199331	chr14	22988601	22990200	AV1S4A1N1T;TCRA
T-Cells	Hematopoietic	1199365	chr14	23008001	23009400	.
T-Cells	Hematopoietic	1199366	chr14	23009401	23010600	TCRA
T-Cells	Hematopoietic	1219185	chr14	61802001	61803600	.
T-Cells	Hematopoietic	1242293	chr14	98068601	98070200	.
T-Cells	Hematopoietic	1242636	chr14	98655201	98657000	.
T-Cells	Hematopoietic	1242658	chr14	98667001	98668800	RP11-61O1.1
T-Cells	Hematopoietic	1242659	chr14	98668801	98670400	RP11-61O1.1
T-Cells	Hematopoietic	1242660	chr14	98670401	98671600	RP11-61O1.1
T-Cells	Hematopoietic	1244041	chr14	100544601	100546400	.
T-Cells	Hematopoietic	1263408	chr15	45008001	45009000	NA
T-Cells	Hematopoietic	1273052	chr15	60873201	60875600	.
T-Cells	Hematopoietic	1273163	chr15	60992201	60994600	.
T-Cells	Hematopoietic	1291645	chr15	86245401	86247800	RP11-815J21.1
T-Cells	Hematopoietic	1328139	chr16	53490001	53492000	.
T-Cells	Hematopoietic	1364357	chr17	14331001	14332800	.
T-Cells	Hematopoietic	1375836	chr17	33540401	33542400	.
T-Cells	Hematopoietic	1415840	chr18	3060601	3062200	.
T-Cells	Hematopoietic	1425708	chr18	21579601	21581800	.
T-Cells	Hematopoietic	1492899	chr19	51944001	51945800	.
T-Cells	Hematopoietic	1511228	chr20	21537601	21540400	.
T-Cells	Hematopoietic	1523018	chr20	42846001	42847600	BC036500
T-Cells	Hematopoietic	1542914	chr21	26938401	26939000	NA
T-Cells	Hematopoietic	1542915	chr21	26939001	26939600	.
T-Cells	Hematopoietic	1542918	chr21	26940401	26941000	.
T-Cells	Hematopoietic	1574004	chr22	37614601	37616200	.
Vasculary	Non-hematopoietic	65094	chr1	98552601	98555600	.
Vasculary	Non-hematopoietic	65142	chr1	98676401	98677400	LOC729987
Vasculary	Non-hematopoietic	97005	chr1	173018201	173020600	TNFSF18
Vasculary	Non-hematopoietic	178224	chr2	56214201	56217000	MIR216A
Vasculary	Non-hematopoietic	262072	chr2	216712601	216714000	.
Vasculary	Non-hematopoietic	367026	chr3	157248401	157250000	VEPH1
Vasculary	Non-hematopoietic	367027	chr3	157250001	157251000	VEPH1
Vasculary	Non-hematopoietic	417959	chr4	56042001	56043800	.
Vasculary	Non-hematopoietic	431805	chr4	85789401	85791400	.
Vasculary	Non-hematopoietic	496066	chr5	28155601	28157600	.
Vasculary	Non-hematopoietic	507635	chr5	54277601	54278400	.
Vasculary	Non-hematopoietic	507637	chr5	54278601	54279000	ESM1
Vasculary	Non-hematopoietic	507639	chr5	54279201	54279800	ESM1
Vasculary	Non-hematopoietic	530281	chr5	95920001	95922000	CTD-2337A12.1
Vasculary	Non-hematopoietic	530282	chr5	95922001	95923800	CTD-2337A12.1
Vasculary	Non-hematopoietic	587528	chr6	12294601	12295800	NA
Vasculary	Non-hematopoietic	625623	chr6	79313801	79315000	RP3-390M24.1
Vasculary	Non-hematopoietic	625624	chr6	79315001	79315600	RP3-390M24.1
Vasculary	Non-hematopoietic	666011	chr6	153019001	153019800	MYCT1
Vasculary	Non-hematopoietic	666012	chr6	153019801	153020600	MYCT1
Vasculary	Non-hematopoietic	740714	chr7	115966001	115967800	AC073130.3
Vasculary	Non-hematopoietic	754243	chr7	139740801	139742600	PARP12
Vasculary	Non-hematopoietic	806290	chr8	78267401	78270400	.
Vasculary	Non-hematopoietic	986623	chr10	129784601	129787600	PTPRE
Vasculary	Non-hematopoietic	1007909	chr11	28724401	28726800	RP11-115J23.1
Vasculary	Non-hematopoietic	1124653	chr12	96830801	96833600	.
Vasculary	Non-hematopoietic	1129581	chr12	105862801	105865400	.
Vasculary	Non-hematopoietic	1177660	chr13	75940201	75941400	.
Vasculary	Non-hematopoietic	1431329	chr18	33044401	33045800	RP11-322E11.5
Vasculary	Non-hematopoietic	1484171	chr19	41984201	41985000	PCAT19
